# Supplementary material for: [2,6-Bis(diphenyl­phosphan­yloxy)phenyl-κ3 P,C 1,P′]hydroxidonickel(II)
Source: Acta Crystallogr Sect E Struct Rep Online. 2011 Jun 18;67(Pt 7):m940. doi: 10.1107/S1600536811014267 (PMC3151909; doi:10.1107/S1600536811014267)
Supplement: Supplementary file 1 [file e-67-0m940-sup1.cif]

##############################################################################
#                                                                            #
# This CIF contains the data in a paper accepted for publication in          #
# Acta Crystallographica Section E. It conforms to the requirements of       #
# Notes for Authors for Acta Crystallographica Section E, and has been       #
# peer reviewed under the auspices of the IUCr Commission on Journals.       #
#                                                                            #
# Full details of the Crystallographic Information File format               #
# are given in the paper "The Crystallographic Information File (CIF):       #
# a New Standard Archive File for Crystallography" by S. R. Hall, F. H.      #
# Allen and I. D. Brown [Acta Cryst. (1991), A47, 655-685].                  #
#                                                                            #
# The current version of the core CIF dictionary is obtainable from          #
# ftp://ftp.iucr.org/pub/cif_core.dic.                                       #
#                                                                            #
# Software is freely available for graphical display of the structure(s)     #
# in this CIF. For information consult the CIF software page                 #
# http://www.iucr.org/resources/cif/software.                                #
#                                                                            #
# This file may be used for bona fide research purposes within the           #
# scientific community so long as proper attribution is given to the journal # 
# article from which it was obtained.                                        #
#                                                                            #
##############################################################################
data_I
_audit_creation_method     SHELXL97
_chemical_name_systematic
;
[2,6-Bis(diphenylphosphanyloxy)phenyl-
\k^3^<i>P</i>,<i>C</i>^1^,<i>P</i>']hydroxidonickel(II)
;
_chemical_name_common     ?
_chemical_formula_moiety     'C30 H24 Ni O3 P2'
_chemical_formula_sum     'C30 H24 Ni O3 P2'
_chemical_formula_iupac     '[Ni (C30 H23 O2 P2) (O H)]'
_chemical_formula_weight     553.14
_chemical_melting_point     ?
_symmetry_cell_setting     monoclinic
_symmetry_space_group_name_H-M     'P 21/c'
_symmetry_space_group_name_hall     '-P 2ybc'
loop_
    _symmetry_equiv_pos_as_xyz
    'x, y, z'
    '-x, y+1/2, -z+1/2'
    '-x, -y, -z'
    'x, -y-1/2, z-1/2'
_cell_length_a     15.0626(7)
_cell_length_b     9.8901(5)
_cell_length_c     17.3820(8)
_cell_angle_alpha     90
_cell_angle_beta     90.150(2)
_cell_angle_gamma     90
_cell_volume     2589.4(2)
_cell_formula_units_Z     4
_cell_measurement_reflns_used     21489
_cell_measurement_theta_min     2.93
_cell_measurement_theta_max     72.09
_cell_measurement_temperature     150
_exptl_crystal_description     block
_exptl_crystal_colour     yellow
_exptl_crystal_size_max     0.22
_exptl_crystal_size_mid     0.18
_exptl_crystal_size_min     0.08
_exptl_crystal_density_diffrn     1.419
_exptl_crystal_density_meas     ?
_exptl_crystal_density_method     'not measured'
_exptl_crystal_F_000     1144
_exptl_absorpt_coefficient_mu     2.494
_exptl_absorpt_correction_Type     multi-scan
_exptl_absorpt_process_details     '(SADABS; Sheldrick, 1996)'
_exptl_absorpt_correction_T_min     0.3905
_exptl_absorpt_correction_T_max     0.8191
_exptl_special_details
;
X-ray crystallographic data for I were collected from a single-crystal sample,
which was mounted on a loop fiber. Data were collected using a Bruker Platform
diffractometer, equipped with a Bruker SMART 2K charge-coupled device (CCD)
area detector, using the program <i>SMART</i> and normal focus sealed-tube
source graphite monochromated Cu K\a radiation. The crystal-to-detector
distance was 4.908 cm, and the data collection was carried out in 512 \\times
512 pixel mode, utilizing 4 \\times 4 pixel binning. The initial unit-cell
parameters were determined by a least-squares fit of the angular setting of
strong reflections, collected by a 9.0 degree scan in 30 frames over four
different parts of the reciprocal space (120 frames total). One complete
sphere of data was collected, to better than 0.8 \%A resolution. Upon
completion of the data collection, the first 101 frames were recollected in
order to improve the decay correction analysis.
;
_diffrn_ambient_temperature     150
_diffrn_radiation_type     CuK\a
_diffrn_radiation_wavelength     1.54178
_diffrn_radiation_source     'X-ray Sealed Tube'
_diffrn_radiation_monochromator     'graphite'
_diffrn_measurement_device_type     'Bruker SMART 6000'
_diffrn_measurement_method     \w
_diffrn_detector_area_resol_mean     5.5
_diffrn_reflns_number     34083
_diffrn_reflns_av_R_equivalents     0.055
_diffrn_reflns_av_sigmaI/netI     0.0235
_diffrn_reflns_theta_min     2.93
_diffrn_reflns_theta_max     72.49
_diffrn_reflns_theta_full     67.68
_diffrn_measured_fraction_theta_max     0.978
_diffrn_measured_fraction_theta_full     0.990
_diffrn_reflns_limit_h_min     -18
_diffrn_reflns_limit_h_max     18
_diffrn_reflns_limit_k_min     -12
_diffrn_reflns_limit_k_max     12
_diffrn_reflns_limit_l_min     -20
_diffrn_reflns_limit_l_max     21
_refine_special_details
;
Refinement of <i>F</i>^2^ against ALL reflections. The weighted <i>R</i>-factor
<i>wR</i> and goodness of fit <i>S</i> are based on <i>F</i>^2^, conventional
<i>R</i>-factors <i>R</i> are based on <i>F</i>, with <i>F</i> set to zero for
negative <i>F</i>^2^. The threshold expression of <i>F</i>^2^ >
\s(<i>F</i>^2^) is used only for calculating <i>R</i>-factors(gt) <i>etc</i>.
and is not relevant to the choice of reflections for refinement.
<i>R</i>-factors based on <i>F</i>^2^ are statistically about twice as large
as those based on <i>F</i>, and <i>R</i>-factors based on ALL data will be
even larger.
;
_reflns_number_total     5038
_reflns_number_gt     4673
_reflns_threshold_expression     I>2\s(I)
_refine_ls_structure_factor_coef     Fsqd
_refine_ls_matrix_type     full
_refine_ls_R_factor_all     0.0547
_refine_ls_R_factor_gt     0.0528
_refine_ls_wR_factor_gt     0.1411
_refine_ls_wR_factor_ref     0.1431
_refine_ls_goodness_of_fit_ref     1.067
_refine_ls_restrained_S_all     1.067
_refine_ls_number_reflns     5038
_refine_ls_number_parameters     327
_refine_ls_number_restraints     0
_refine_ls_hydrogen_treatment     constr
_refine_ls_weighting_scheme     calc
_refine_ls_weighting_details
       'calc w = 1/[\s^2^(Fo^2^)+(0.1015P)^2^+1.2898P] where P=(Fo^2^+2Fc^2^)/3'
_atom_sites_solution_hydrogens     geom
_atom_sites_solution_primary     direct
_atom_sites_solution_secondary     difmap
_refine_ls_shift/su_max     0.001
_refine_ls_shift/su_mean     0.000
_refine_diff_density_max     0.853
_refine_diff_density_min     -0.906
_refine_ls_extinction_method     'SHELXL97 (Sheldrick, 2008)'
_refine_ls_extinction_coef     0.00117(15)
_refine_ls_extinction_expression
                                  'Fc^*^=kFc[1+0.001xFc^2^\l^3^/sin(2\q)]^-1/4^'
loop_
    _atom_type_symbol
    _atom_type_description
    _atom_type_scat_dispersion_real
    _atom_type_scat_dispersion_imag
    _atom_type_scat_source
    'C' 'C' 0.0181 0.0091
                         'International Tables Vol C Tables 4.2.6.8 and 6.1.1.4'
    'H' 'H' 0.0000 0.0000
                         'International Tables Vol C Tables 4.2.6.8 and 6.1.1.4'
    'O' 'O' 0.0492 0.0322
                         'International Tables Vol C Tables 4.2.6.8 and 6.1.1.4'
    'P' 'P' 0.2955 0.4335
                         'International Tables Vol C Tables 4.2.6.8 and 6.1.1.4'
    'Ni' 'Ni' -3.0029 0.5091
                         'International Tables Vol C Tables 4.2.6.8 and 6.1.1.4'
_computing_data_collection     'APEX2 (Bruker, 2009)'
_computing_cell_refinement     'SAINT (Bruker, 2009)'
_computing_data_reduction     'SAINT (Bruker, 2009)'
_computing_structure_solution     'SHELXS97 (Sheldrick, 2008)'
_computing_structure_refinement     'SHELXL97 (Sheldrick, 2008)'
_computing_molecular_graphics     'SHELXTL (Sheldrick, 2008)'
_computing_publication_material
;
UdMX (Maris, 2004) and publCIF (Westrip, 2010)
;
loop_
    _atom_site_type_symbol
    _atom_site_label
    _atom_site_fract_x
    _atom_site_fract_y
    _atom_site_fract_z
    _atom_site_U_iso_or_equiv
    _atom_site_adp_type
    _atom_site_calc_flag
    _atom_site_refinement_flags
    _atom_site_occupancy
    _atom_site_symmetry_multiplicity
    _atom_site_disorder_assembly
    _atom_site_disorder_group
    Ni Ni1 0.72577(2) 0.61980(3) 0.137780(17) 0.02246(9) Uani d . 1 1 . .
    P P1 0.61373(3) 0.53390(5) 0.19486(3) 0.02210(11) Uani d . 1 1 . .
    P P2 0.84918(3) 0.64790(5) 0.07885(3) 0.02573(12) Uani d . 1 1 . .
    O O3 0.69443(7) 0.82471(12) 0.15693(7) 0.0184(2) Uani d . 1 1 . .
    H H3 0.6395 0.8362 0.1514 0.028 Uiso calc R 1 1 . .
    O O1 0.62241(9) 0.36749(14) 0.18742(8) 0.0267(3) Uani d . 1 1 . .
    O O2 0.88015(9) 0.49707(15) 0.04727(9) 0.0325(3) Uani d . 1 1 . .
    C C6 0.82528(13) 0.3945(2) 0.07568(11) 0.0275(4) Uani d . 1 1 . .
    C C1 0.75170(13) 0.43502(19) 0.11861(10) 0.0240(4) Uani d . 1 1 . .
    C C25 0.41295(16) 0.6332(2) 0.04853(12) 0.0356(5) Uani d . 1 1 . .
    H H25 0.4079 0.6635 -0.0032 0.043 Uiso calc R 1 1 . .
    C C21 0.50399(12) 0.56683(19) 0.15661(10) 0.0245(4) Uani d . 1 1 . .
    C C4 0.78711(15) 0.1620(2) 0.08622(13) 0.0341(5) Uani d . 1 1 . .
    H H4 0.7991 0.0697 0.0751 0.041 Uiso calc R 1 1 . .
    C C2 0.69701(12) 0.3306(2) 0.14473(10) 0.0246(4) Uani d . 1 1 . .
    C C26 0.49661(14) 0.6133(2) 0.08088(11) 0.0298(4) Uani d . 1 1 . .
    H H26 0.5485 0.6312 0.0516 0.036 Uiso calc R 1 1 . .
    C C41 0.85441(12) 0.7455(2) -0.00910(11) 0.0276(4) Uani d . 1 1 . .
    C C31 0.94444(13) 0.6995(2) 0.13583(11) 0.0302(4) Uani d . 1 1 . .
    C C12 0.63061(17) 0.4607(2) 0.34952(13) 0.0380(5) Uani d . 1 1 . .
    H H12 0.6536 0.3769 0.3318 0.046 Uiso calc R 1 1 . .
    C C22 0.42718(13) 0.5421(2) 0.19899(12) 0.0291(4) Uani d . 1 1 . .
    H H22 0.4318 0.5105 0.2505 0.035 Uiso calc R 1 1 . .
    C C24 0.33733(15) 0.6092(2) 0.09109(13) 0.0350(5) Uani d . 1 1 . .
    H H24 0.2805 0.6242 0.0689 0.042 Uiso calc R 1 1 . .
    C C46 0.80196(17) 0.7023(3) -0.07062(14) 0.0436(6) Uani d . 1 1 . .
    H H46 0.7667 0.6232 -0.0655 0.052 Uiso calc R 1 1 . .
    C C3 0.71235(14) 0.1949(2) 0.12899(11) 0.0299(4) Uani d . 1 1 . .
    H H3A 0.6730 0.1269 0.1469 0.036 Uiso calc R 1 1 . .
    C C11 0.60175(13) 0.5572(2) 0.29735(11) 0.0259(4) Uani d . 1 1 . .
    C C23 0.34437(14) 0.5631(2) 0.16656(13) 0.0338(5) Uani d . 1 1 . .
    H H23 0.2923 0.5461 0.1958 0.041 Uiso calc R 1 1 . .
    C C5 0.84496(14) 0.2614(2) 0.05923(12) 0.0333(4) Uani d . 1 1 . .
    H H5 0.8963 0.2381 0.0305 0.040 Uiso calc R 1 1 . .
    C C42 0.90239(16) 0.8642(2) -0.01678(13) 0.0398(5) Uani d . 1 1 . .
    H H42 0.9375 0.8960 0.0249 0.048 Uiso calc R 1 1 . .
    C C36 0.93527(16) 0.7970(3) 0.19298(14) 0.0449(6) Uani d . 1 1 . .
    H H36 0.8796 0.8400 0.2005 0.054 Uiso calc R 1 1 . .
    C C14 0.5917(2) 0.6086(3) 0.45421(13) 0.0482(6) Uani d . 1 1 . .
    H H14 0.5876 0.6255 0.5079 0.058 Uiso calc R 1 1 . .
    C C16 0.56812(15) 0.6804(2) 0.32355(11) 0.0337(5) Uani d . 1 1 . .
    H H16 0.5485 0.7466 0.2878 0.040 Uiso calc R 1 1 . .
    C C35 1.00701(19) 0.8316(4) 0.23897(15) 0.0560(7) Uani d . 1 1 . .
    H H35 1.0002 0.8982 0.2779 0.067 Uiso calc R 1 1 . .
    C C15 0.56337(17) 0.7060(3) 0.40208(12) 0.0427(6) Uani d . 1 1 . .
    H H15 0.5408 0.7899 0.4200 0.051 Uiso calc R 1 1 . .
    C C44 0.85013(17) 0.8902(3) -0.14670(13) 0.0426(6) Uani d . 1 1 . .
    H H44 0.8504 0.9382 -0.1940 0.051 Uiso calc R 1 1 . .
    C C34 1.08770(17) 0.7703(3) 0.22867(14) 0.0530(7) Uani d . 1 1 . .
    H H34 1.1365 0.7928 0.2610 0.064 Uiso calc R 1 1 . .
    C C32 1.02697(16) 0.6403(3) 0.12424(16) 0.0464(6) Uani d . 1 1 . .
    H H32 1.0349 0.5758 0.0843 0.056 Uiso calc R 1 1 . .
    C C45 0.80097(18) 0.7745(3) -0.13952(13) 0.0477(6) Uani d . 1 1 . .
    H H45 0.7661 0.7434 -0.1816 0.057 Uiso calc R 1 1 . .
    C C43 0.89940(19) 0.9370(3) -0.08510(15) 0.0505(6) Uani d . 1 1 . .
    H H43 0.9314 1.0194 -0.0895 0.061 Uiso calc R 1 1 . .
    C C13 0.6256(2) 0.4875(3) 0.42836(13) 0.0495(7) Uani d . 1 1 . .
    H H13 0.6458 0.4219 0.4643 0.059 Uiso calc R 1 1 . .
    C C33 1.09747(17) 0.6758(4) 0.17117(18) 0.0592(8) Uani d . 1 1 . .
    H H33 1.1536 0.6343 0.1636 0.071 Uiso calc R 1 1 . .
loop_
    _atom_site_aniso_label
    _atom_site_aniso_U_11
    _atom_site_aniso_U_22
    _atom_site_aniso_U_33
    _atom_site_aniso_U_12
    _atom_site_aniso_U_13
    _atom_site_aniso_U_23
    Ni1 0.02423(17) 0.02365(18) 0.01951(17) -0.00076(11) 0.00370(13)
                                                                    -0.00133(11)
    P1 0.0237(2) 0.0242(2) 0.0184(2) 0.00024(16) 0.00292(17) 0.00010(15)
    P2 0.0247(2) 0.0286(2) 0.0239(2) -0.00198(18) 0.00481(19) -0.00181(18)
    O3 0.0192(5) 0.0170(5) 0.0189(6) 0.0047(4) 0.0058(5) 0.0040(4)
    O1 0.0283(7) 0.0246(7) 0.0272(7) -0.0003(5) 0.0069(5) 0.0005(5)
    O2 0.0325(7) 0.0310(7) 0.0341(8) -0.0008(6) 0.0133(6) -0.0033(6)
    C6 0.0287(9) 0.0304(10) 0.0233(9) 0.0005(8) 0.0020(7) -0.0007(7)
    C1 0.0265(9) 0.0252(9) 0.0204(8) 0.0008(7) -0.0015(7) -0.0012(7)
    C25 0.0421(12) 0.0397(12) 0.0249(10) 0.0025(9) -0.0075(9) 0.0005(8)
    C21 0.0282(9) 0.0251(9) 0.0203(8) 0.0002(7) -0.0001(7) -0.0011(7)
    C4 0.0452(12) 0.0256(10) 0.0316(10) 0.0044(9) 0.0045(9) -0.0034(8)
    C2 0.0262(9) 0.0290(9) 0.0186(8) 0.0012(7) 0.0007(7) -0.0002(7)
    C26 0.0330(10) 0.0355(11) 0.0208(9) -0.0004(8) 0.0017(8) 0.0005(7)
    C41 0.0260(9) 0.0341(10) 0.0228(9) -0.0006(8) 0.0035(7) -0.0030(7)
    C31 0.0290(9) 0.0381(11) 0.0236(9) -0.0044(8) 0.0023(7) 0.0032(8)
    C12 0.0564(13) 0.0324(11) 0.0251(10) 0.0060(10) -0.0026(9) 0.0019(8)
    C22 0.0280(9) 0.0334(10) 0.0258(10) -0.0003(8) 0.0017(8) 0.0020(7)
    C24 0.0328(10) 0.0362(11) 0.0361(11) 0.0015(8) -0.0102(9) -0.0028(8)
    C46 0.0505(13) 0.0464(13) 0.0338(11) -0.0158(11) -0.0079(10) 0.0019(9)
    C3 0.0353(10) 0.0283(10) 0.0260(9) -0.0010(8) 0.0023(8) 0.0009(7)
    C11 0.0294(9) 0.0304(9) 0.0180(8) -0.0003(7) 0.0007(7) 0.0003(7)
    C23 0.0281(9) 0.0387(11) 0.0345(11) -0.0008(8) 0.0011(8) 0.0010(9)
    C5 0.0361(10) 0.0328(10) 0.0310(10) 0.0056(8) 0.0084(8) -0.0033(8)
    C42 0.0433(12) 0.0470(13) 0.0292(11) -0.0128(10) -0.0074(9) 0.0044(9)
    C36 0.0367(11) 0.0596(15) 0.0384(12) -0.0042(11) 0.0006(9) -0.0137(11)
    C14 0.0762(18) 0.0513(15) 0.0172(10) -0.0019(12) 0.0030(11) -0.0007(9)
    C16 0.0450(11) 0.0358(11) 0.0203(9) 0.0075(9) 0.0010(8) -0.0001(8)
    C35 0.0523(14) 0.0798(19) 0.0359(13) -0.0177(14) -0.0031(11) -0.0148(13)
    C15 0.0604(14) 0.0449(13) 0.0229(10) 0.0089(11) 0.0053(10) -0.0060(9)
    C44 0.0466(13) 0.0546(14) 0.0266(11) -0.0014(11) -0.0002(10) 0.0090(9)
    C34 0.0424(12) 0.084(2) 0.0327(12) -0.0168(13) -0.0119(10) 0.0118(12)
    C32 0.0328(11) 0.0618(16) 0.0445(13) 0.0046(11) 0.0003(10) -0.0037(11)
    C45 0.0559(14) 0.0569(16) 0.0301(11) -0.0076(12) -0.0127(10) 0.0009(10)
    C43 0.0595(15) 0.0517(14) 0.0402(13) -0.0207(12) -0.0083(11) 0.0135(11)
    C13 0.0806(18) 0.0448(13) 0.0231(11) 0.0010(13) -0.0074(11) 0.0077(9)
    C33 0.0314(12) 0.085(2) 0.0617(17) 0.0043(13) -0.0066(12) 0.0037(16)
_geom_special_details
;
All e.s.d.'s (except the e.s.d. in the dihedral angle between two l.s. planes)
are estimated using the full covariance matrix. The cell e.s.d.'s are taken
into account individually in the estimation of e.s.d.'s in distances, angles
and torsion angles; correlations between e.s.d.'s in cell parameters are only
used when they are defined by crystal symmetry. An approximate (isotropic)
treatment of cell e.s.d.'s is used for estimating e.s.d.'s involving l.s.
planes.
;
loop_
    _geom_bond_atom_site_label_1
    _geom_bond_atom_site_label_2
    _geom_bond_site_symmetry_1
    _geom_bond_site_symmetry_2
    _geom_bond_distance
    _geom_bond_publ_flag
    Ni1 C1 . . 1.8984(19) n
    Ni1 O3 . . 2.1075(12) n
    Ni1 P1 . . 2.1361(5) n
    Ni1 P2 . . 2.1428(6) n
    P1 O1 . . 1.6561(14) ?
    P1 C11 . . 1.8059(19) ?
    P1 C21 . . 1.8095(19) ?
    P2 O2 . . 1.6570(15) ?
    P2 C41 . . 1.810(2) ?
    P2 C31 . . 1.814(2) ?
    O3 H3 . . 0.8400 ?
    O1 C2 . . 1.397(2) ?
    O2 C6 . . 1.399(2) ?
    C6 C5 . . 1.379(3) ?
    C6 C1 . . 1.397(3) ?
    C1 C2 . . 1.398(3) ?
    C25 C24 . . 1.380(3) ?
    C25 C26 . . 1.393(3) ?
    C25 H25 . . 0.9500 ?
    C21 C22 . . 1.395(3) ?
    C21 C26 . . 1.398(3) ?
    C4 C3 . . 1.390(3) ?
    C4 C5 . . 1.396(3) ?
    C4 H4 . . 0.9500 ?
    C2 C3 . . 1.389(3) ?
    C26 H26 . . 0.9500 ?
    C41 C42 . . 1.385(3) ?
    C41 C46 . . 1.395(3) ?
    C31 C32 . . 1.389(3) ?
    C31 C36 . . 1.392(3) ?
    C12 C11 . . 1.386(3) ?
    C12 C13 . . 1.398(3) ?
    C12 H12 . . 0.9500 ?
    C22 C23 . . 1.383(3) ?
    C22 H22 . . 0.9500 ?
    C24 C23 . . 1.393(3) ?
    C24 H24 . . 0.9500 ?
    C46 C45 . . 1.394(3) ?
    C46 H46 . . 0.9500 ?
    C3 H3a . . 0.9500 ?
    C11 C16 . . 1.396(3) ?
    C23 H23 . . 0.9500 ?
    C5 H5 . . 0.9500 ?
    C42 C43 . . 1.389(3) ?
    C42 H42 . . 0.9500 ?
    C36 C35 . . 1.385(3) ?
    C36 H36 . . 0.9500 ?
    C14 C13 . . 1.378(4) ?
    C14 C15 . . 1.389(3) ?
    C14 H14 . . 0.9500 ?
    C16 C15 . . 1.390(3) ?
    C16 H16 . . 0.9500 ?
    C35 C34 . . 1.370(4) ?
    C35 H35 . . 0.9500 ?
    C15 H15 . . 0.9500 ?
    C44 C45 . . 1.368(4) ?
    C44 C43 . . 1.381(4) ?
    C44 H44 . . 0.9500 ?
    C34 C33 . . 1.376(5) ?
    C34 H34 . . 0.9500 ?
    C32 C33 . . 1.383(4) ?
    C32 H32 . . 0.9500 ?
    C45 H45 . . 0.9500 ?
    C43 H43 . . 0.9500 ?
    C13 H13 . . 0.9500 ?
    C33 H33 . . 0.9500 ?
loop_
    _geom_angle_atom_site_label_1
    _geom_angle_atom_site_label_2
    _geom_angle_atom_site_label_3
    _geom_angle_site_symmetry_1
    _geom_angle_site_symmetry_2
    _geom_angle_site_symmetry_3
    _geom_angle
    _geom_angle_publ_flag
    C1 Ni1 O3 . . . 178.55(7) n
    C1 Ni1 P1 . . . 82.06(6) n
    O3 Ni1 P1 . . . 97.56(4) n
    C1 Ni1 P2 . . . 82.06(6) n
    O3 Ni1 P2 . . . 98.38(4) n
    P1 Ni1 P2 . . . 163.95(3) n
    O1 P1 C11 . . . 102.24(8) ?
    O1 P1 C21 . . . 102.85(8) ?
    C11 P1 C21 . . . 104.24(9) ?
    O1 P1 Ni1 . . . 107.24(5) ?
    C11 P1 Ni1 . . . 119.25(7) ?
    C21 P1 Ni1 . . . 118.67(6) ?
    O2 P2 C41 . . . 100.79(9) ?
    O2 P2 C31 . . . 102.18(9) ?
    C41 P2 C31 . . . 105.97(9) ?
    O2 P2 Ni1 . . . 106.67(5) ?
    C41 P2 Ni1 . . . 120.84(6) ?
    C31 P2 Ni1 . . . 117.47(7) ?
    Ni1 O3 H3 . . . 109.5 ?
    C2 O1 P1 . . . 111.40(12) ?
    C6 O2 P2 . . . 111.64(12) ?
    C5 C6 C1 . . . 123.77(19) ?
    C5 C6 O2 . . . 119.43(18) ?
    C1 C6 O2 . . . 116.80(17) ?
    C6 C1 C2 . . . 115.52(17) ?
    C6 C1 Ni1 . . . 122.28(15) ?
    C2 C1 Ni1 . . . 122.18(15) ?
    C24 C25 C26 . . . 120.4(2) ?
    C24 C25 H25 . . . 119.8 ?
    C26 C25 H25 . . . 119.8 ?
    C22 C21 C26 . . . 119.39(18) ?
    C22 C21 P1 . . . 122.17(14) ?
    C26 C21 P1 . . . 118.38(15) ?
    C3 C4 C5 . . . 121.5(2) ?
    C3 C4 H4 . . . 119.3 ?
    C5 C4 H4 . . . 119.3 ?
    C3 C2 O1 . . . 119.44(17) ?
    C3 C2 C1 . . . 123.46(19) ?
    O1 C2 C1 . . . 117.09(17) ?
    C25 C26 C21 . . . 119.75(19) ?
    C25 C26 H26 . . . 120.1 ?
    C21 C26 H26 . . . 120.1 ?
    C42 C41 C46 . . . 118.7(2) ?
    C42 C41 P2 . . . 123.86(16) ?
    C46 C41 P2 . . . 117.31(16) ?
    C32 C31 C36 . . . 119.1(2) ?
    C32 C31 P2 . . . 120.61(18) ?
    C36 C31 P2 . . . 120.30(16) ?
    C11 C12 C13 . . . 119.6(2) ?
    C11 C12 H12 . . . 120.2 ?
    C13 C12 H12 . . . 120.2 ?
    C23 C22 C21 . . . 120.44(19) ?
    C23 C22 H22 . . . 119.8 ?
    C21 C22 H22 . . . 119.8 ?
    C25 C24 C23 . . . 120.0(2) ?
    C25 C24 H24 . . . 120.0 ?
    C23 C24 H24 . . . 120.0 ?
    C45 C46 C41 . . . 120.4(2) ?
    C45 C46 H46 . . . 119.8 ?
    C41 C46 H46 . . . 119.8 ?
    C2 C3 C4 . . . 117.87(19) ?
    C2 C3 H3A . . . 121.1 ?
    C4 C3 H3A . . . 121.1 ?
    C12 C11 C16 . . . 120.07(18) ?
    C12 C11 P1 . . . 121.71(16) ?
    C16 C11 P1 . . . 118.06(15) ?
    C22 C23 C24 . . . 120.0(2) ?
    C22 C23 H23 . . . 120.0 ?
    C24 C23 H23 . . . 120.0 ?
    C6 C5 C4 . . . 117.91(19) ?
    C6 C5 H5 . . . 121.0 ?
    C4 C5 H5 . . . 121.0 ?
    C41 C42 C43 . . . 120.4(2) ?
    C41 C42 H42 . . . 119.8 ?
    C43 C42 H42 . . . 119.8 ?
    C35 C36 C31 . . . 120.3(2) ?
    C35 C36 H36 . . . 119.9 ?
    C31 C36 H36 . . . 119.9 ?
    C13 C14 C15 . . . 120.2(2) ?
    C13 C14 H14 . . . 119.9 ?
    C15 C14 H14 . . . 119.9 ?
    C15 C16 C11 . . . 119.9(2) ?
    C15 C16 H16 . . . 120.0 ?
    C11 C16 H16 . . . 120.0 ?
    C34 C35 C36 . . . 120.4(3) ?
    C34 C35 H35 . . . 119.8 ?
    C36 C35 H35 . . . 119.8 ?
    C14 C15 C16 . . . 119.8(2) ?
    C14 C15 H15 . . . 120.1 ?
    C16 C15 H15 . . . 120.1 ?
    C45 C44 C43 . . . 120.0(2) ?
    C45 C44 H44 . . . 120.0 ?
    C43 C44 H44 . . . 120.0 ?
    C35 C34 C33 . . . 119.5(2) ?
    C35 C34 H34 . . . 120.3 ?
    C33 C34 H34 . . . 120.3 ?
    C33 C32 C31 . . . 119.6(3) ?
    C33 C32 H32 . . . 120.2 ?
    C31 C32 H32 . . . 120.2 ?
    C44 C45 C46 . . . 120.1(2) ?
    C44 C45 H45 . . . 119.9 ?
    C46 C45 H45 . . . 119.9 ?
    C44 C43 C42 . . . 120.3(2) ?
    C44 C43 H43 . . . 119.8 ?
    C42 C43 H43 . . . 119.8 ?
    C14 C13 C12 . . . 120.4(2) ?
    C14 C13 H13 . . . 119.8 ?
    C12 C13 H13 . . . 119.8 ?
    C34 C33 C32 . . . 121.2(3) ?
    C34 C33 H33 . . . 119.4 ?
    C32 C33 H33 . . . 119.4 ?
loop_
    _geom_torsion_atom_site_label_1
    _geom_torsion_atom_site_label_2
    _geom_torsion_atom_site_label_3
    _geom_torsion_atom_site_label_4
    _geom_torsion_site_symmetry_1
    _geom_torsion_site_symmetry_2
    _geom_torsion_site_symmetry_3
    _geom_torsion_site_symmetry_4
    _geom_torsion
    _geom_torsion_publ_flag
    C1 Ni1 P1 O1 . . . . 1.08(8) ?
    O3 Ni1 P1 O1 . . . . 179.67(6) ?
    P2 Ni1 P1 O1 . . . . -7.35(11) ?
    C1 Ni1 P1 C11 . . . . 116.43(9) ?
    O3 Ni1 P1 C11 . . . . -64.98(8) ?
    P2 Ni1 P1 C11 . . . . 108.00(11) ?
    C1 Ni1 P1 C21 . . . . -114.70(9) ?
    O3 Ni1 P1 C21 . . . . 63.88(8) ?
    P2 Ni1 P1 C21 . . . . -123.14(10) ?
    C1 Ni1 P2 O2 . . . . 6.11(8) ?
    O3 Ni1 P2 O2 . . . . -172.49(7) ?
    P1 Ni1 P2 O2 . . . . 14.54(11) ?
    C1 Ni1 P2 C41 . . . . 120.10(10) ?
    O3 Ni1 P2 C41 . . . . -58.50(9) ?
    P1 Ni1 P2 C41 . . . . 128.53(11) ?
    C1 Ni1 P2 C31 . . . . -107.71(10) ?
    O3 Ni1 P2 C31 . . . . 73.69(9) ?
    P1 Ni1 P2 C31 . . . . -99.28(12) ?
    C11 P1 O1 C2 . . . . -128.20(13) ?
    C21 P1 O1 C2 . . . . 123.89(13) ?
    Ni1 P1 O1 C2 . . . . -1.99(13) ?
    C41 P2 O2 C6 . . . . -134.73(14) ?
    C31 P2 O2 C6 . . . . 116.14(14) ?
    Ni1 P2 O2 C6 . . . . -7.73(14) ?
    P2 O2 C6 C5 . . . . -175.80(16) ?
    P2 O2 C6 C1 . . . . 5.3(2) ?
    C5 C6 C1 C2 . . . . -0.2(3) ?
    O2 C6 C1 C2 . . . . 178.60(16) ?
    C5 C6 C1 Ni1 . . . . -178.51(16) ?
    O2 C6 C1 Ni1 . . . . 0.3(2) ?
    P1 Ni1 C1 C6 . . . . 178.12(16) ?
    P2 Ni1 C1 C6 . . . . -4.23(15) ?
    P1 Ni1 C1 C2 . . . . -0.06(15) ?
    P2 Ni1 C1 C2 . . . . 177.59(16) ?
    O1 P1 C21 C22 . . . . 76.98(17) ?
    C11 P1 C21 C22 . . . . -29.41(19) ?
    Ni1 P1 C21 C22 . . . . -164.91(14) ?
    O1 P1 C21 C26 . . . . -100.31(16) ?
    C11 P1 C21 C26 . . . . 153.30(16) ?
    Ni1 P1 C21 C26 . . . . 17.80(18) ?
    P1 O1 C2 C3 . . . . -176.54(15) ?
    P1 O1 C2 C1 . . . . 2.1(2) ?
    C6 C1 C2 C3 . . . . -1.0(3) ?
    Ni1 C1 C2 C3 . . . . 177.34(15) ?
    C6 C1 C2 O1 . . . . -179.56(15) ?
    Ni1 C1 C2 O1 . . . . -1.3(2) ?
    C24 C25 C26 C21 . . . . 1.0(3) ?
    C22 C21 C26 C25 . . . . -0.5(3) ?
    P1 C21 C26 C25 . . . . 176.84(16) ?
    O2 P2 C41 C42 . . . . -125.99(19) ?
    C31 P2 C41 C42 . . . . -19.9(2) ?
    Ni1 P2 C41 C42 . . . . 117.01(18) ?
    O2 P2 C41 C46 . . . . 58.51(19) ?
    C31 P2 C41 C46 . . . . 164.64(18) ?
    Ni1 P2 C41 C46 . . . . -58.5(2) ?
    O2 P2 C31 C32 . . . . 20.6(2) ?
    C41 P2 C31 C32 . . . . -84.5(2) ?
    Ni1 P2 C31 C32 . . . . 136.89(18) ?
    O2 P2 C31 C36 . . . . -158.00(19) ?
    C41 P2 C31 C36 . . . . 96.9(2) ?
    Ni1 P2 C31 C36 . . . . -41.7(2) ?
    C26 C21 C22 C23 . . . . 0.0(3) ?
    P1 C21 C22 C23 . . . . -177.23(16) ?
    C26 C25 C24 C23 . . . . -0.9(3) ?
    C42 C41 C46 C45 . . . . 2.7(4) ?
    P2 C41 C46 C45 . . . . 178.4(2) ?
    O1 C2 C3 C4 . . . . 179.85(17) ?
    C1 C2 C3 C4 . . . . 1.3(3) ?
    C5 C4 C3 C2 . . . . -0.5(3) ?
    C13 C12 C11 C16 . . . . 0.1(4) ?
    C13 C12 C11 P1 . . . . 175.5(2) ?
    O1 P1 C11 C12 . . . . 22.2(2) ?
    C21 P1 C11 C12 . . . . 129.08(19) ?
    Ni1 P1 C11 C12 . . . . -95.74(19) ?
    O1 P1 C11 C16 . . . . -162.33(16) ?
    C21 P1 C11 C16 . . . . -55.48(18) ?
    Ni1 P1 C11 C16 . . . . 79.71(17) ?
    C21 C22 C23 C24 . . . . 0.1(3) ?
    C25 C24 C23 C22 . . . . 0.4(3) ?
    C1 C6 C5 C4 . . . . 1.0(3) ?
    O2 C6 C5 C4 . . . . -177.81(19) ?
    C3 C4 C5 C6 . . . . -0.6(3) ?
    C46 C41 C42 C43 . . . . -1.2(4) ?
    P2 C41 C42 C43 . . . . -176.7(2) ?
    C32 C31 C36 C35 . . . . -1.8(4) ?
    P2 C31 C36 C35 . . . . 176.9(2) ?
    C12 C11 C16 C15 . . . . -0.2(3) ?
    P1 C11 C16 C15 . . . . -175.71(18) ?
    C31 C36 C35 C34 . . . . 0.0(4) ?
    C13 C14 C15 C16 . . . . 1.0(4) ?
    C11 C16 C15 C14 . . . . -0.4(4) ?
    C36 C35 C34 C33 . . . . 1.3(5) ?
    C36 C31 C32 C33 . . . . 2.2(4) ?
    P2 C31 C32 C33 . . . . -176.4(2) ?
    C43 C44 C45 C46 . . . . -1.3(4) ?
    C41 C46 C45 C44 . . . . -1.4(4) ?
    C45 C44 C43 C42 . . . . 2.7(4) ?
    C41 C42 C43 C44 . . . . -1.5(4) ?
    C15 C14 C13 C12 . . . . -1.1(5) ?
    C11 C12 C13 C14 . . . . 0.5(4) ?
    C35 C34 C33 C32 . . . . -0.9(5) ?
    C31 C32 C33 C34 . . . . -0.9(5) ?
data_global
_journal_date_recd_electronic     2011-03-03
_journal_date_accepted     2011-04-15
_journal_name_full     'Acta Crystallographica, Section E'
_journal_year     2011
_journal_volume     67
_journal_issue      7
_journal_page_first     m940
_journal_page_last     m940
_journal_paper_category     QM
_journal_coeditor_code     LH5216
_publ_contact_author_name     'Dr Davit Zargarian'
_publ_contact_author_address
;
Universit\'e de Montr\'eal
D\'epartement de Chimie
CP 6128, Succ. Centre-ville
Montr\'eal
Qu\'ebec
Canada H3C 3J7
;
_publ_contact_author_email     'zargarian.davit@umontreal.ca'
_publ_contact_author_fax     '+1 514 343 7586'
_publ_contact_author_phone     '+1 514 343 2247'
_publ_section_title
;\
[2,6-Bis(diphenylphosphanyloxy)phenyl-\k^3^<i>P</i>,<i>C</i>^1^,<i>P</i>']\
hydroxidonickel(II)
;
loop_
    _publ_author_name
    _publ_author_address
    'Zargarian, Davit'
;
D\'epartement de Chimie
Universit\'e de Montr\'eal
CP 6128, Succ. Centre-ville
Montr\'eal
Qu\'ebec
Canada H3C 3J7
;
    'Salah, Abderrahmen'
;
D\'epartement de Chimie
Universit\'e de Montr\'eal
CP 6128, Succ. Centre-ville
Montr\'eal
Qu\'ebec
Canada H3C 3J7
;
