# Supplementary material for: [2,6-Bis(diphenyl­phosphan­yloxy)phenyl-κ3 P,C 1,P′]hydroxidonickel(II)
Source: Acta Crystallogr Sect E Struct Rep Online. 2011 Jun 18;67(Pt 7):m940. doi: 10.1107/S1600536811014267 (PMC3151909; doi:10.1107/S1600536811014267)
Supplement: Supplementary file 2 [file e-67-0m940-Isup2.hkl]

# 
# h,k,l, Fc-squared, Fo-squared, sigma(Fo-squared) and status flag 
# 
data_I
_shelx_title ' salah8 in P2(1)/c' 
_shelx_refln_list_code          4 
_shelx_F_calc_maximum      354.62 
_exptl_crystal_F_000      1144.00 
_reflns_d_resolution_high  0.8084 
 
loop_ 
 _symmetry_equiv_pos_as_xyz 
 'x, y, z' 
 '-x, y+1/2, -z+1/2' 
 '-x, -y, -z' 
 'x, -y-1/2, z-1/2' 
 
_cell_length_a    15.0626 
_cell_length_b     9.8901 
_cell_length_c    17.3820 
_cell_angle_alpha  90.000 
_cell_angle_beta   90.150 
_cell_angle_gamma  90.000 
 
_shelx_F_squared_multiplier     1.000 
 
loop_ 
 _refln_index_h 
 _refln_index_k 
 _refln_index_l 
 _refln_F_squared_calc 
 _refln_F_squared_meas 
 _refln_F_squared_sigma 
 _refln_observed_status 
   1   0   0     1476.18     1198.21     23.05 o 
   2   0   0     4405.81     4185.56     68.42 o 
   3   0   0      115.92      226.29      5.27 o 
   4   0   0    22376.06    21664.24    594.52 o 
   5   0   0       93.06      138.16      4.97 o 
   6   0   0     1359.14     1243.96     43.04 o 
   7   0   0     7755.02     6986.95    112.15 o 
   8   0   0     2894.25     2396.84     57.03 o 
   9   0   0    11480.94    10197.48    376.96 o 
  10   0   0      776.93      718.72     51.28 o 
  11   0   0      249.92      248.47     13.08 o 
  12   0   0       40.85       47.08      4.10 o 
  13   0   0       56.01       48.92      4.86 o 
  14   0   0      967.39      979.52     55.77 o 
  15   0   0        1.03        4.39      3.46 o 
  16   0   0      217.06      224.17     23.18 o 
  17   0   0     1777.59     1910.13     25.15 o 
  18   0   0      538.16      611.20     22.71 o 
   1   1   0     7434.04     7286.92    150.59 o 
   2   1   0     2985.67     2261.81     58.59 o 
   3   1   0       53.50       22.04      1.14 o 
   4   1   0     2542.14     1658.72     45.82 o 
   5   1   0     2095.71     1813.20     36.40 o 
   6   1   0     4142.36     3792.71     69.77 o 
   7   1   0       18.77       23.65      1.76 o 
   8   1   0     4218.16     3543.87     89.14 o 
   9   1   0        5.90        4.41      2.20 o 
  10   1   0      740.48      590.83     20.80 o 
  11   1   0      527.14      453.32      8.63 o 
  12   1   0      223.69      198.48      6.65 o 
  13   1   0     1261.77     1233.40     29.40 o 
  14   1   0      381.47      391.87      9.91 o 
  15   1   0       69.67       69.91      4.12 o 
  16   1   0      522.60      550.07     17.59 o 
  17   1   0       70.52       73.78      4.67 o 
  18   1   0      292.57      278.51      5.99 o 
   0   2   0      881.87      934.61     22.81 o 
   1   2   0    21425.12    19847.57    305.20 o 
   2   2   0      773.88      775.32     21.67 o 
   3   2   0     4219.27     3394.04     72.09 o 
   4   2   0     5135.12     4359.90    100.85 o 
   5   2   0     1539.24     1478.94     21.65 o 
   6   2   0      740.11      627.80      9.41 o 
   7   2   0     1290.17     1162.01     25.98 o 
   8   2   0     9765.06     9780.62    120.02 o 
   9   2   0      324.87      235.33      7.59 o 
  10   2   0      278.42      229.50      7.76 o 
  11   2   0        8.94       10.95      2.39 o 
  12   2   0       38.22       32.98      2.94 o 
  13   2   0      207.98      187.42      6.71 o 
  14   2   0     1131.60     1163.72     28.91 o 
  15   2   0       32.83       17.60      3.05 o 
  16   2   0      203.73      193.25      6.03 o 
  17   2   0        1.16        1.60      2.32 o 
  18   2   0      386.29      373.16      9.62 o 
   1   3   0      250.23      198.92      7.59 o 
   2   3   0     1545.95     1365.20     42.82 o 
   3   3   0       84.59       92.93      4.45 o 
   4   3   0     1230.48     1096.82     21.95 o 
   5   3   0      135.61      129.85      2.64 o 
   6   3   0     6429.28     6227.88     75.88 o 
   7   3   0     6073.13     5662.22     92.16 o 
   8   3   0     4521.32     4093.44     62.97 o 
   9   3   0        4.95        7.72      2.87 o 
  10   3   0     2786.25     2567.42     32.26 o 
  11   3   0      920.17      829.42     18.11 o 
  12   3   0        3.82        1.95      2.67 o 
  13   3   0       26.08       24.84      3.04 o 
  14   3   0       23.36       21.14      3.01 o 
  15   3   0      310.99      294.68      7.50 o 
  16   3   0      496.64      490.51     13.37 o 
  17   3   0      901.70      887.94     25.52 o 
   0   4   0    14440.28    15039.48    198.82 o 
   1   4   0      239.11      303.54      8.95 o 
   2   4   0     4342.04     3978.99     83.96 o 
   3   4   0     1010.35      968.48     31.67 o 
   4   4   0     5585.95     5516.33    114.44 o 
   5   4   0     2012.91     1800.63     24.30 o 
   6   4   0      252.93      222.14      5.41 o 
   7   4   0     4181.47     3648.45     83.89 o 
   8   4   0       88.49       82.00      4.47 o 
   9   4   0     2268.91     1984.17     68.62 o 
  10   4   0       94.11       78.11      3.35 o 
  11   4   0      453.70      415.03     13.12 o 
  12   4   0      551.41      515.93     13.40 o 
  13   4   0      465.71      475.80     20.58 o 
  14   4   0      586.47      578.88     18.82 o 
  15   4   0        2.72        2.83      2.18 o 
  16   4   0      978.58     1044.12     26.82 o 
  17   4   0      138.10      169.08      8.54 o 
   1   5   0     1612.48     1557.37     36.49 o 
   2   5   0     1641.45     1650.83     40.23 o 
   3   5   0     2229.81     2163.83     40.38 o 
   4   5   0      552.57      486.63     10.25 o 
   5   5   0       11.73       19.74      2.54 o 
   6   5   0     7221.57     7318.14    131.91 o 
   7   5   0      377.70      340.39      8.23 o 
   8   5   0      588.18      550.68     26.41 o 
   9   5   0      453.95      396.78      9.91 o 
  10   5   0       54.72       50.54      4.36 o 
  11   5   0     3900.21     3767.47    114.48 o 
  12   5   0      453.57      431.28     12.59 o 
  13   5   0      177.81      177.60      6.93 o 
  14   5   0        7.32        7.55      2.56 o 
  15   5   0      891.50      980.88     30.10 o 
  16   5   0       48.76       38.90      3.35 o 
   0   6   0     1307.71     1262.61     45.81 o 
   1   6   0      130.16      136.05      4.23 o 
   2   6   0        9.61       23.16      4.07 o 
   3   6   0      540.95      613.11      9.48 o 
   4   6   0      793.87      700.63     17.25 o 
   5   6   0       18.99       30.75      5.09 o 
   6   6   0        0.65        4.69      3.65 o 
   7   6   0      594.34      634.54     15.03 o 
   8   6   0       84.10       78.24      3.87 o 
   9   6   0       87.03       84.86      5.41 o 
  10   6   0      198.26      210.59     12.21 o 
  11   6   0       74.45       75.52      5.83 o 
  12   6   0      904.03     1015.80     17.92 o 
  13   6   0      651.77      747.52     20.24 o 
  14   6   0       10.00        2.97      3.54 o 
  15   6   0      123.77      112.59      5.42 o 
  16   6   0       48.10       39.09      3.68 o 
   1   7   0      324.98      282.22     17.58 o 
   2   7   0      173.82      176.01      8.92 o 
   3   7   0     3609.18     3418.56     75.53 o 
   4   7   0      560.51      496.01     11.14 o 
   5   7   0     1686.58     1544.86     46.61 o 
   6   7   0     2004.08     1905.49     55.18 o 
   7   7   0      184.51      183.83     12.09 o 
   8   7   0      105.13       92.34      5.72 o 
   9   7   0       73.90       74.92      5.60 o 
  10   7   0        2.81        4.94      4.00 o 
  11   7   0       34.88       39.61      5.16 o 
  12   7   0     1286.89     1433.46     32.17 o 
  13   7   0      331.28      365.64      8.73 o 
  14   7   0      402.87      443.59     13.39 o 
  15   7   0      807.47      821.17     39.35 o 
   0   8   0     1120.23      987.35     35.91 o 
   1   8   0      234.15      216.77      6.03 o 
   2   8   0      864.17      812.96     16.98 o 
   3   8   0      259.07      237.05      8.31 o 
   4   8   0      119.97      100.09      6.46 o 
   5   8   0      127.64      135.57      7.61 o 
   6   8   0        7.97        2.65      3.57 o 
   7   8   0     1251.72     1349.18     46.37 o 
   8   8   0     1111.76     1174.04     38.28 o 
   9   8   0      779.40      843.04     29.22 o 
  10   8   0      281.89      281.44      8.98 o 
  11   8   0      312.65      358.67      9.78 o 
  12   8   0        7.56       10.38      3.20 o 
  13   8   0      105.47      126.54      4.96 o 
  14   8   0       93.48       91.90      5.71 o 
   1   9   0      679.00      726.30     11.29 o 
   2   9   0       80.37       81.18      5.74 o 
   3   9   0      350.19      413.59     12.26 o 
   4   9   0        3.39        3.62      3.71 o 
   5   9   0      330.20      327.26     15.41 o 
   6   9   0      390.07      427.79      9.69 o 
   7   9   0      314.62      329.24     15.01 o 
   8   9   0      700.91      780.16     29.51 o 
   9   9   0      348.00      350.84     11.80 o 
  10   9   0      382.59      467.97      9.52 o 
  11   9   0       16.10       23.81      3.24 o 
  12   9   0       62.86       55.16      3.64 o 
   0  10   0      341.00      360.06     11.66 o 
   1  10   0        7.08        5.36      2.84 o 
   2  10   0        7.37        7.63      2.93 o 
   3  10   0       96.81       86.09      5.09 o 
   4  10   0      845.12      919.13     15.84 o 
   5  10   0      457.12      506.31     16.00 o 
   6  10   0       76.13      103.22      5.00 o 
   7  10   0       24.07       31.40      4.25 o 
   8  10   0      397.15      453.86     20.56 o 
   9  10   0       44.79       46.00      3.49 o 
  10  10   0       23.97       20.12      2.88 o 
   1  11   0      337.85      358.85      7.51 o 
   2  11   0      243.18      265.08     12.21 o 
   3  11   0      233.12      222.86     13.38 o 
   4  11   0       78.35       89.42      4.84 o 
   5  11   0      773.47      887.64     30.87 o 
   6  11   0       60.26       61.18      4.05 o 
   7  11   0      271.29      283.66     14.24 o 
   8  11   0       37.75       27.37      8.65 o 
   2  12   0        1.80        4.38      2.42 o 
   3  12   0      309.74      438.05     18.29 o 
 -18   1   1      592.34      557.02     14.39 o 
 -17   1   1        4.55        3.64      2.59 o 
 -16   1   1      836.87      889.33     28.27 o 
 -15   1   1      629.35      640.31     21.97 o 
 -14   1   1       14.72        9.78      2.86 o 
 -13   1   1      175.31      167.19      6.18 o 
 -12   1   1      468.40      440.49      6.83 o 
 -11   1   1     1112.75     1039.79     38.18 o 
 -10   1   1     2819.03     2419.15     63.81 o 
  -9   1   1     6474.86     5650.69    201.28 o 
  -8   1   1      959.72      810.33     22.96 o 
  -7   1   1    17593.47    15402.88    199.76 o 
  -6   1   1      115.02      105.22      3.06 o 
  -5   1   1      109.74       97.92      2.34 o 
  -4   1   1     4515.79     3800.68     88.20 o 
  -3   1   1     4950.13     4675.76     61.59 o 
  -2   1   1       28.63       39.65      1.21 o 
  -1   1   1    20022.06    16243.46    387.43 o 
   0   1   1    16521.38    15704.37    325.81 o 
   1   1   1    16633.77    15039.79    199.18 o 
   2   1   1     7757.60     6357.90    110.88 o 
   3   1   1      145.61      131.15      5.29 o 
   4   1   1      219.97      171.67      8.10 o 
   5   1   1     3148.71     2941.62     97.48 o 
   6   1   1     1774.07     1861.90     29.05 o 
   7   1   1     1876.60     1849.59     27.57 o 
   8   1   1    11303.04     9750.85    132.44 o 
   9   1   1       17.51       22.01      2.35 o 
  10   1   1     7625.82     6829.90    139.01 o 
  11   1   1      848.74      772.81     29.72 o 
  12   1   1       39.87       33.70      3.05 o 
  13   1   1      472.22      444.22     14.31 o 
  14   1   1      168.57      169.33     11.06 o 
  15   1   1       33.91       35.40      3.63 o 
  16   1   1      459.65      469.12     12.84 o 
  17   1   1      541.40      594.28     15.49 o 
  18   1   1        0.44       -0.40      2.13 o 
 -18   2   1       77.01       63.39      3.86 o 
 -17   2   1     1789.08     1878.45     36.87 o 
 -16   2   1      133.99      139.83      5.02 o 
 -15   2   1     1390.86     1421.67     31.18 o 
 -14   2   1       77.16       74.14      4.22 o 
 -13   2   1     5459.44     5570.97     89.55 o 
 -12   2   1       34.59       31.50      2.90 o 
 -11   2   1        5.89       10.43      2.21 o 
 -10   2   1     3159.71     2971.30     73.27 o 
  -9   2   1       13.90       10.89      2.45 o 
  -8   2   1     3399.49     2853.43     56.36 o 
  -7   2   1     2550.01     2012.78     36.77 o 
  -6   2   1     3731.04     3167.36     50.90 o 
  -5   2   1      673.17      624.18     19.89 o 
  -4   2   1       74.87       43.28      1.81 o 
  -3   2   1    28655.02    26264.02    243.51 o 
  -2   2   1      709.21      963.27     22.12 o 
  -1   2   1     2261.97     2169.47     49.33 o 
   0   2   1    27280.29    25961.19    487.92 o 
   1   2   1     1349.52      893.08     31.44 o 
   2   2   1     3175.85     2515.00     49.65 o 
   3   2   1     6098.81     5092.49     78.41 o 
   4   2   1      217.33      191.02      8.36 o 
   5   2   1     1503.36     1218.09     30.46 o 
   6   2   1      174.26      171.57      3.82 o 
   7   2   1     3297.31     2437.88     42.85 o 
   8   2   1      478.17      418.11      7.54 o 
   9   2   1     7339.02     6023.29     87.30 o 
  10   2   1     1002.44      802.54     15.35 o 
  11   2   1       74.55       63.90      3.27 o 
  12   2   1      120.14      107.44      4.34 o 
  13   2   1        0.50        2.43      2.86 o 
  14   2   1     1029.56     1090.94     45.41 o 
  15   2   1       18.71       22.72      3.12 o 
  16   2   1     3548.10     3474.68    118.00 o 
  17   2   1       93.37      121.87      8.29 o 
  18   2   1     1349.23     1339.90     29.19 o 
 -17   3   1      133.80      134.55      8.28 o 
 -16   3   1      412.23      443.12     14.97 o 
 -15   3   1      489.27      534.05     10.31 o 
 -14   3   1      576.66      642.75     12.92 o 
 -13   3   1      367.65      351.10     12.51 o 
 -12   3   1      180.42      158.99      5.09 o 
 -11   3   1     3084.36     3034.42     41.90 o 
 -10   3   1      652.14      655.85     19.86 o 
  -9   3   1     4876.93     4822.45     38.59 o 
  -8   3   1      467.68      423.33      6.11 o 
  -7   3   1        4.26       15.90      2.11 o 
  -6   3   1     7414.74     6783.65    119.83 o 
  -5   3   1      336.76      230.64      4.80 o 
  -4   3   1      861.21      770.92     31.90 o 
  -3   3   1      909.79      639.40     20.00 o 
  -2   3   1     1364.54     1219.41     22.71 o 
  -1   3   1       22.79       65.37      2.70 o 
   0   3   1     3131.90     2552.18     32.71 o 
   1   3   1      196.54      116.87      3.51 o 
   2   3   1       82.94       59.15      2.06 o 
   3   3   1      664.05      507.74      8.97 o 
   4   3   1      632.36      719.21     18.18 o 
   5   3   1     1278.35     1174.40     16.55 o 
   6   3   1      309.88      197.72      3.44 o 
   7   3   1     2172.35     2001.43     28.52 o 
   8   3   1     2294.14     2011.69     48.02 o 
   9   3   1     1770.28     1690.18     34.95 o 
  10   3   1     1246.29     1048.23     22.10 o 
  11   3   1     1267.85     1142.43     26.33 o 
  12   3   1     1306.86     1297.19     32.88 o 
  13   3   1      274.37      278.49      7.71 o 
  14   3   1       14.00       12.81      2.86 o 
  15   3   1      867.55      875.44     24.34 o 
  16   3   1      413.14      430.38     13.07 o 
  17   3   1      181.15      165.46      5.02 o 
 -17   4   1       11.59        6.08      3.10 o 
 -16   4   1       66.83       69.50      3.85 o 
 -15   4   1        8.41       10.94      2.46 o 
 -14   4   1       15.11       15.41      2.66 o 
 -13   4   1      133.86      119.93      4.61 o 
 -12   4   1        9.60        8.51      2.81 o 
 -11   4   1      136.08      107.12      4.33 o 
 -10   4   1     1068.84      990.55     23.01 o 
  -9   4   1     1376.47     1400.85     32.46 o 
  -8   4   1      175.61      185.24      4.96 o 
  -7   4   1      196.34      141.35      5.95 o 
  -6   4   1       83.95       99.44      3.16 o 
  -5   4   1       28.97       41.68      2.12 o 
  -4   4   1       33.59       36.24      2.04 o 
  -3   4   1     4292.45     4165.37     96.23 o 
  -2   4   1     2168.55     2163.65     46.10 o 
  -1   4   1     4448.94     4411.43     88.40 o 
   0   4   1     5089.24     5046.70    110.87 o 
   1   4   1      416.47      412.95     16.54 o 
   2   4   1     5260.91     5448.31    119.54 o 
   3   4   1      961.02      909.83     29.35 o 
   4   4   1     1885.07     1888.44     39.19 o 
   5   4   1      309.07      306.83      8.57 o 
   6   4   1      231.15      273.41     10.42 o 
   7   4   1        6.69       11.82      2.24 o 
   8   4   1      205.76      182.30      5.86 o 
   9   4   1       98.84       74.91      5.33 o 
  10   4   1     1959.16     1761.47     25.54 o 
  11   4   1      863.36      835.39     18.78 o 
  12   4   1       18.42       11.43      2.99 o 
  13   4   1      294.85      285.10     10.47 o 
  14   4   1      268.26      237.96      9.54 o 
  15   4   1      349.08      349.23     13.27 o 
  16   4   1       94.71       88.41      3.56 o 
  17   4   1      172.50      174.30     17.56 o 
 -16   5   1       18.80       23.98      3.26 o 
 -15   5   1      166.10      186.05      8.10 o 
 -14   5   1      536.84      581.05     16.36 o 
 -13   5   1       93.07       93.24      5.29 o 
 -12   5   1       27.27       28.54      4.14 o 
 -11   5   1      446.12      438.82      9.04 o 
 -10   5   1      539.61      537.09     10.64 o 
  -9   5   1      507.56      468.84     10.64 o 
  -8   5   1      916.26      873.70     17.57 o 
  -7   5   1      474.28      378.04      8.54 o 
  -6   5   1     2243.76     2160.97     32.91 o 
  -5   5   1     1408.74     1128.89     19.45 o 
  -4   5   1     1114.79     1180.50     32.27 o 
  -3   5   1     8273.34     7970.37    200.65 o 
  -2   5   1     2417.49     2343.96     67.71 o 
  -1   5   1     9030.65     9475.69    258.48 o 
   0   5   1     2721.84     2614.88     25.53 o 
   1   5   1       71.60      115.59      3.04 o 
   2   5   1      730.91      631.13      8.95 o 
   3   5   1      746.22      654.91     22.62 o 
   4   5   1     6291.27     6375.35     90.34 o 
   5   5   1       68.49       89.79      3.61 o 
   6   5   1     1419.32     1234.24     19.03 o 
   7   5   1        5.21        3.55      2.76 o 
   8   5   1      666.18      641.94     22.22 o 
   9   5   1      942.25      940.77     29.04 o 
  10   5   1     1173.05     1117.07     32.72 o 
  11   5   1      403.40      371.83      9.41 o 
  12   5   1      475.45      466.07     13.56 o 
  13   5   1      427.62      460.30     12.88 o 
  14   5   1       44.46       42.83      3.78 o 
  15   5   1      130.92      130.48      7.45 o 
  16   5   1       18.80       24.83      2.97 o 
 -16   6   1      110.51      113.09     15.34 o 
 -15   6   1      596.72      660.32     13.93 o 
 -14   6   1      222.31      256.25     10.26 o 
 -13   6   1      799.03      882.39     26.49 o 
 -12   6   1      488.62      509.06     16.91 o 
 -11   6   1       77.65       89.89      5.82 o 
 -10   6   1      772.01      782.22     27.38 o 
  -9   6   1       44.86       45.55      4.24 o 
  -8   6   1      302.65      253.99      5.58 o 
  -7   6   1      900.59      795.03     20.01 o 
  -6   6   1     2198.33     1898.86     58.13 o 
  -5   6   1     1571.35     1425.37     31.75 o 
  -4   6   1     4052.25     3780.39     64.90 o 
  -3   6   1     2834.55     2739.46     43.62 o 
  -2   6   1      938.54      821.02     19.22 o 
  -1   6   1     4349.44     3915.98    112.40 o 
   0   6   1       70.01       34.41      2.99 o 
   1   6   1      694.98      890.44     37.79 o 
   2   6   1     5037.24     4528.01     84.88 o 
   3   6   1     1740.06     1637.29     31.64 o 
   4   6   1     2263.00     2049.25     35.00 o 
   5   6   1     6515.99     6155.77    123.07 o 
   6   6   1     3941.50     3649.84    107.26 o 
   7   6   1     1170.78     1043.68     22.62 o 
   8   6   1      525.60      462.30     14.43 o 
   9   6   1      370.41      361.84     10.50 o 
  10   6   1      541.57      556.73     18.72 o 
  11   6   1     1158.62     1207.47     19.07 o 
  12   6   1        3.06        5.81      3.15 o 
  13   6   1       22.40       20.11      3.71 o 
  14   6   1      609.23      618.87     17.76 o 
  15   6   1       20.76       28.90      5.23 o 
  16   6   1      644.58      698.50     14.14 o 
 -15   7   1       14.02       12.21      2.26 o 
 -14   7   1       79.67       85.93      4.92 o 
 -13   7   1      276.10      268.94      7.97 o 
 -12   7   1       81.21       90.72      8.84 o 
 -11   7   1        4.53        6.46      4.17 o 
 -10   7   1      165.91      166.92      8.47 o 
  -9   7   1      883.21      895.77     27.58 o 
  -8   7   1       95.28       91.18      5.86 o 
  -7   7   1     2379.45     2402.00     59.24 o 
  -6   7   1      214.78      182.16      7.56 o 
  -5   7   1       67.90       70.72      4.37 o 
  -4   7   1      967.87      857.50     21.27 o 
  -3   7   1        4.30        8.23      3.93 o 
  -2   7   1        3.04        1.31      3.22 o 
  -1   7   1      386.68      312.88     15.22 o 
   0   7   1     1882.33     1591.71     55.67 o 
   1   7   1     1159.03     1106.68     29.89 o 
   2   7   1      339.05      272.75      7.91 o 
   3   7   1      370.19      291.10     13.74 o 
   4   7   1       37.51       40.09      3.34 o 
   5   7   1      850.37      831.60     21.96 o 
   6   7   1      324.75      297.48     11.89 o 
   7   7   1     1637.99     1679.07     61.31 o 
   8   7   1      673.66      725.26     23.77 o 
   9   7   1       13.89       17.75      4.16 o 
  10   7   1      540.19      609.60     15.52 o 
  11   7   1        2.73        4.07      3.69 o 
  12   7   1        1.00        1.60      3.32 o 
  13   7   1      185.86      195.69      6.98 o 
  14   7   1       54.11       48.08      3.92 o 
  15   7   1       80.94       78.29      6.63 o 
 -14   8   1        0.26        1.48      2.59 o 
 -13   8   1      243.24      255.22      7.12 o 
 -12   8   1      214.18      242.54      9.33 o 
 -11   8   1      382.60      409.84     17.64 o 
 -10   8   1       35.08       32.70      3.91 o 
  -9   8   1       31.97       31.83      4.05 o 
  -8   8   1      306.45      306.68      9.58 o 
  -7   8   1        3.16        4.52      3.67 o 
  -6   8   1        1.98        6.36      3.79 o 
  -5   8   1        1.19        2.90      3.55 o 
  -4   8   1     3746.69     3767.17     46.58 o 
  -3   8   1        1.54        5.77      3.65 o 
  -2   8   1      601.54      564.20     11.17 o 
  -1   8   1      390.45      374.30     10.60 o 
   0   8   1      156.49      132.00      4.78 o 
   1   8   1      326.48      301.85     10.15 o 
   2   8   1       10.26       13.98      3.51 o 
   3   8   1      962.85      930.92     33.75 o 
   4   8   1        0.76        0.62      3.58 o 
   5   8   1     3759.57     3751.89    142.23 o 
   6   8   1      637.35      687.35     32.07 o 
   7   8   1       45.18       48.93      5.36 o 
   8   8   1        0.95        7.38      3.52 o 
   9   8   1      677.35      724.62     22.77 o 
  10   8   1       13.24       17.16      3.93 o 
  11   8   1       37.32       40.04      4.17 o 
  12   8   1      283.51      305.02     10.27 o 
  13   8   1      188.20      200.25      7.13 o 
  14   8   1      290.10      295.78     24.99 o 
 -12   9   1      669.86      685.28     56.08 o 
 -11   9   1      129.25      147.78      6.47 o 
 -10   9   1      299.27      362.81     12.25 o 
  -9   9   1        4.35        3.02      2.77 o 
  -8   9   1       15.41       20.49      3.45 o 
  -7   9   1        9.14       11.18      3.37 o 
  -6   9   1      169.50      210.26      7.25 o 
  -5   9   1      764.75      916.10     19.65 o 
  -4   9   1        0.12        4.53      3.66 o 
  -3   9   1      654.55      726.99     22.32 o 
  -2   9   1      481.04      499.07      8.87 o 
  -1   9   1      383.22      384.21      8.57 o 
   0   9   1      484.94      455.22      8.74 o 
   1   9   1      561.37      547.90     10.63 o 
   2   9   1      177.56      176.92      6.59 o 
   3   9   1      319.36      320.08      9.35 o 
   4   9   1      705.81      788.98     15.04 o 
   5   9   1       29.11       20.59      4.54 o 
   6   9   1      511.23      553.06     34.79 o 
   7   9   1       37.67       41.70      4.74 o 
   8   9   1       72.31       88.26      5.71 o 
   9   9   1       66.83       88.94      5.36 o 
  10   9   1        0.61       -1.50      2.85 o 
  11   9   1       70.82       74.80      4.30 o 
  12   9   1      120.92      111.60      7.70 o 
 -10  10   1       21.61       23.90      2.88 o 
  -9  10   1      206.01      202.81      9.46 o 
  -8  10   1      238.35      284.15     14.28 o 
  -7  10   1      189.92      202.31      5.95 o 
  -6  10   1      473.41      488.11     20.51 o 
  -5  10   1        3.48        3.32      2.87 o 
  -4  10   1      942.05     1015.11     38.80 o 
  -3  10   1       15.26       16.84      3.39 o 
  -2  10   1     1424.66     1496.64     16.38 o 
  -1  10   1      115.56      108.56      5.87 o 
   0  10   1      835.49      877.29     16.44 o 
   1  10   1      714.11      735.40     14.25 o 
   2  10   1       91.77       87.72      5.55 o 
   3  10   1     1044.16     1241.08     22.57 o 
   4  10   1       32.40       30.36      3.73 o 
   5  10   1      184.03      183.81      7.58 o 
   6  10   1        7.33        6.41      3.40 o 
   7  10   1     1137.81     1233.17     35.21 o 
   8  10   1       48.54       69.91      5.05 o 
   9  10   1      477.43      514.24     21.74 o 
  10  10   1      406.79      431.34     20.27 o 
  -8  11   1       49.59       43.41      4.24 o 
  -7  11   1      838.34      944.39     70.43 o 
  -6  11   1       13.25       13.74      2.28 o 
  -5  11   1      280.53      303.29     24.42 o 
  -4  11   1       31.56       30.06      4.57 o 
  -3  11   1        1.57       -0.63      2.48 o 
  -2  11   1       15.81       21.20      3.25 o 
  -1  11   1     1016.44     1125.29     34.25 o 
   0  11   1      415.27      374.12     15.94 o 
   1  11   1      231.76      259.53      6.88 o 
   2  11   1      351.46      402.03     18.90 o 
   3  11   1        8.62       12.54      2.64 o 
   4  11   1        9.05       14.17      3.19 o 
   5  11   1       35.72       30.16      3.42 o 
   6  11   1       45.68       60.74      4.89 o 
   7  11   1        2.11       -0.54      2.13 o 
   8  11   1      156.52      159.25     39.83 o 
  -3  12   1       42.07       39.16      8.49 o 
  -2  12   1      201.86      271.02     14.69 o 
   0  12   1        9.99       12.07      3.26 o 
   2  12   1       83.74       88.40     10.61 o 
 -18   0   2        3.00        4.15      3.75 o 
 -17   0   2      381.82      378.19      8.59 o 
 -16   0   2     1273.40     1437.50     60.12 o 
 -15   0   2        4.06       12.92      3.98 o 
 -14   0   2       57.60       65.38      5.73 o 
 -13   0   2      306.91      281.90     13.62 o 
 -12   0   2     2827.66     2809.27     56.96 o 
 -11   0   2     2359.67     2201.03    156.16 o 
 -10   0   2     3035.83     2850.13    122.66 o 
  -9   0   2        7.30        4.63      3.95 o 
  -8   0   2    15533.93    13286.13    265.90 o 
  -7   0   2     2934.71     2467.09     49.82 o 
  -6   0   2    16780.92    15339.80    260.62 o 
  -5   0   2     1904.92     1857.36     25.12 o 
  -4   0   2    17382.37    16860.60    354.55 o 
  -3   0   2      227.38      330.27     16.54 o 
  -2   0   2     8272.77     6933.09    212.38 o 
  -1   0   2     3303.83     5169.41    161.38 o 
   0   0   2      174.71      345.07      3.28 o 
   1   0   2    43858.08    42894.18    749.63 o 
   2   0   2      198.65      189.90      4.27 o 
   3   0   2   122053.05    86598.39    993.94 o 
   4   0   2     3887.83     3723.12     95.73 o 
   5   0   2        4.67       32.79      6.74 o 
   6   0   2     1744.85     1662.44     36.51 o 
   7   0   2        2.10        3.36      2.25 o 
   8   0   2    11806.17    10838.41    279.56 o 
   9   0   2     3067.14     2513.43     51.50 o 
  10   0   2    14389.47    12295.96    520.71 o 
  11   0   2       79.24       71.50      8.65 o 
  12   0   2      429.24      441.14     11.15 o 
  13   0   2     2511.38     2449.56    122.70 o 
  14   0   2      200.62      176.72     10.69 o 
  15   0   2       73.26       81.73      8.22 o 
  16   0   2       34.35       39.03      6.19 o 
  17   0   2       67.43       62.42      8.32 o 
  18   0   2      482.56      511.60     25.82 o 
 -18   1   2        1.97        4.18      2.24 o 
 -17   1   2      110.62      114.02      4.21 o 
 -16   1   2      120.25      124.74      4.45 o 
 -15   1   2      636.36      669.32     13.34 o 
 -14   1   2      935.71      943.23     19.42 o 
 -13   1   2      100.78       94.72      4.50 o 
 -12   1   2      217.50      207.03      4.59 o 
 -11   1   2        0.06        1.57      2.95 o 
 -10   1   2      325.04      307.90     13.08 o 
  -9   1   2     1793.50     1500.08     27.58 o 
  -8   1   2      322.59      288.76      7.01 o 
  -7   1   2       29.96       11.33      1.55 o 
  -6   1   2      139.32      147.76      2.90 o 
  -5   1   2    17852.83    17941.64    299.16 o 
  -4   1   2      770.74      778.72     13.62 o 
  -3   1   2    19630.60    19195.53    193.69 o 
  -2   1   2    10071.03     9215.12    112.06 o 
  -1   1   2     2885.95     2394.49     90.18 o 
   0   1   2     2633.50     3353.80     88.11 o 
   1   1   2      451.11      439.37     13.73 o 
   2   1   2      298.47      452.91     13.91 o 
   3   1   2     2115.96     1941.81     53.57 o 
   4   1   2      340.10      401.67     13.95 o 
   5   1   2     4866.44     4671.87    135.92 o 
   6   1   2      357.15      282.62      7.74 o 
   7   1   2     1143.20      915.49     13.65 o 
   8   1   2     2016.08     1845.57     45.34 o 
   9   1   2     4350.06     3671.69     68.48 o 
  10   1   2      588.70      505.11     12.01 o 
  11   1   2       12.85       11.50      3.14 o 
  12   1   2       70.76       61.66      3.67 o 
  13   1   2      197.26      170.27      7.07 o 
  14   1   2       23.83       28.66      4.37 o 
  15   1   2        0.19       -1.55      3.43 o 
  16   1   2      564.39      564.07     10.44 o 
  17   1   2      157.54      155.62      6.64 o 
  18   1   2      474.81      501.53      7.68 o 
 -18   2   2       16.51       12.94      2.81 o 
 -17   2   2      304.54      311.78      8.56 o 
 -16   2   2       32.74       37.42      3.12 o 
 -15   2   2      173.20      161.93      5.06 o 
 -14   2   2       20.63       20.44      3.02 o 
 -13   2   2     1106.69     1103.70     19.95 o 
 -12   2   2      307.91      297.71      9.17 o 
 -11   2   2       48.78       28.94      2.47 o 
 -10   2   2       37.29       35.06      3.31 o 
  -9   2   2     1402.19     1379.14     26.43 o 
  -8   2   2        6.98       17.90      2.33 o 
  -7   2   2      320.11      287.28      4.56 o 
  -6   2   2      691.93      620.77     10.43 o 
  -5   2   2    11255.96    10936.53    210.47 o 
  -4   2   2    11634.09    10917.45    135.47 o 
  -3   2   2     1292.10     1354.87     22.88 o 
  -2   2   2        7.62       39.78      2.82 o 
  -1   2   2    12181.73    12466.23    206.75 o 
   0   2   2      531.87      494.90      6.99 o 
   1   2   2     2409.18     2033.96     43.94 o 
   2   2   2     2229.87     2340.53     51.32 o 
   3   2   2      133.30      148.50      5.76 o 
   4   2   2     2331.65     2197.24     66.87 o 
   5   2   2     1030.17     1034.02     30.52 o 
   6   2   2       62.14       77.99      3.99 o 
   7   2   2     2713.47     2353.27     31.70 o 
   8   2   2      916.82      860.00      8.78 o 
   9   2   2     1372.92     1231.45     33.38 o 
  10   2   2      105.45      101.38      5.06 o 
  11   2   2     1174.62      966.83     24.12 o 
  12   2   2      429.73      393.85     10.92 o 
  13   2   2        2.65        5.05      2.73 o 
  14   2   2       40.47       40.38      3.57 o 
  15   2   2      532.38      490.62     22.91 o 
  16   2   2      427.27      430.75     14.53 o 
  17   2   2      430.80      419.33     21.69 o 
  18   2   2       71.96       66.91      3.83 o 
 -17   3   2      350.66      371.09     20.02 o 
 -16   3   2      887.77      948.63     21.01 o 
 -15   3   2      243.07      256.87      5.74 o 
 -14   3   2     1175.18     1175.53     26.28 o 
 -13   3   2     1541.30     1650.14     33.38 o 
 -12   3   2        4.28        3.34      2.56 o 
 -11   3   2        2.68        4.03      2.12 o 
 -10   3   2      233.97      238.16      6.06 o 
  -9   3   2     1585.99     1444.47     18.02 o 
  -8   3   2       28.67       26.27      2.81 o 
  -7   3   2     2228.97     2096.73     35.86 o 
  -6   3   2      240.27      300.45      5.03 o 
  -5   3   2      265.90      273.59      5.85 o 
  -4   3   2     3130.27     3030.94     52.50 o 
  -3   3   2     1118.85      972.20     17.06 o 
  -2   3   2     1175.19     1093.84     18.58 o 
  -1   3   2    11596.85    12076.33    111.31 o 
   0   3   2    16919.77    17554.73    112.03 o 
   1   3   2     4684.74     4592.30     95.36 o 
   2   3   2     1965.69     1797.70     51.45 o 
   3   3   2      118.16       90.65      2.52 o 
   4   3   2     1326.51     1258.57     37.54 o 
   5   3   2      834.19      772.77     20.27 o 
   6   3   2      892.48      937.38     23.32 o 
   7   3   2      437.02      406.12     10.12 o 
   8   3   2     1261.81     1116.31     12.97 o 
   9   3   2     1318.02     1200.51     18.68 o 
  10   3   2      147.87      127.33      6.72 o 
  11   3   2     1363.36     1220.12     30.27 o 
  12   3   2      197.50      184.39      6.52 o 
  13   3   2      543.76      542.07     11.66 o 
  14   3   2      757.56      776.55     23.53 o 
  15   3   2       66.30       61.06      3.98 o 
  16   3   2       11.20       15.18      2.60 o 
  17   3   2      716.75      781.74     23.57 o 
 -17   4   2        0.66        6.89      2.42 o 
 -16   4   2      263.07      280.16     12.75 o 
 -15   4   2      518.68      615.58     15.25 o 
 -14   4   2        2.01        0.03      2.40 o 
 -13   4   2     1244.12     1280.58     39.83 o 
 -12   4   2       28.26       33.18      3.29 o 
 -11   4   2       29.29       37.66      3.56 o 
 -10   4   2     3823.39     3646.88     30.85 o 
  -9   4   2      316.49      284.97      6.56 o 
  -8   4   2     3773.02     3643.26     26.84 o 
  -7   4   2      123.88      113.09      3.94 o 
  -6   4   2      238.66      134.35      3.83 o 
  -5   4   2        3.92       11.27      1.79 o 
  -4   4   2      222.30      135.87      3.39 o 
  -3   4   2     6180.35     6117.62    129.85 o 
  -2   4   2     2267.05     2384.45     48.92 o 
  -1   4   2    15776.38    16305.12    151.17 o 
   0   4   2      826.05      763.93     14.81 o 
   1   4   2     4123.15     3967.57     82.84 o 
   2   4   2       58.27       63.19      2.24 o 
   3   4   2     9027.44     9200.81    187.45 o 
   4   4   2      124.50      137.09      6.09 o 
   5   4   2     2098.83     1902.71     40.71 o 
   6   4   2     4037.57     3755.89     96.61 o 
   7   4   2      685.42      664.66     17.13 o 
   8   4   2      500.23      422.53      8.96 o 
   9   4   2       42.67       44.80      4.73 o 
  10   4   2     1400.48     1307.85     21.63 o 
  11   4   2      178.77      137.33      5.32 o 
  12   4   2     1941.49     1947.78     32.52 o 
  13   4   2      376.54      371.62      9.17 o 
  14   4   2      145.72      153.07      6.64 o 
  15   4   2      252.14      265.84     10.32 o 
  16   4   2        1.11        3.33      2.39 o 
  17   4   2      124.00      133.41     17.30 o 
 -16   5   2      144.55      156.27      5.53 o 
 -15   5   2       11.70       10.49      2.63 o 
 -14   5   2      722.31      730.13     24.59 o 
 -13   5   2        0.23        3.79      2.98 o 
 -12   5   2       74.68       98.04      5.14 o 
 -11   5   2      380.51      387.49     16.37 o 
 -10   5   2     2421.72     2393.76     19.57 o 
  -9   5   2        6.65       10.25      2.76 o 
  -8   5   2      373.03      359.12      8.94 o 
  -7   5   2     2175.92     1929.97     36.51 o 
  -6   5   2      808.95      791.36     13.64 o 
  -5   5   2     5630.95     5229.15     87.13 o 
  -4   5   2      515.75      544.80     20.22 o 
  -3   5   2        0.11        8.78      1.82 o 
  -2   5   2     2445.62     2558.83     38.36 o 
  -1   5   2     6648.66     7071.71     52.88 o 
   0   5   2     2219.79     1967.54     30.10 o 
   1   5   2     1991.61     2034.77     35.23 o 
   2   5   2     2054.89     1915.24     37.39 o 
   3   5   2     3915.46     3993.29     67.44 o 
   4   5   2     2297.24     2212.72     51.46 o 
   5   5   2       96.81       78.54      4.04 o 
   6   5   2      720.44      669.10     14.46 o 
   7   5   2     7659.81     7164.38    218.30 o 
   8   5   2      380.12      348.15     22.53 o 
   9   5   2     1132.59     1062.29     27.74 o 
  10   5   2        3.58        8.27      3.28 o 
  11   5   2      212.65      191.22      7.05 o 
  12   5   2     1598.92     1616.50     33.01 o 
  13   5   2      244.63      228.40      9.00 o 
  14   5   2       95.51       87.66      5.03 o 
  15   5   2      428.26      431.13     15.12 o 
  16   5   2     1398.32     1495.58     23.03 o 
 -16   6   2       90.34      100.25     10.12 o 
 -15   6   2        0.61        3.42      2.80 o 
 -14   6   2       37.56       38.73      3.64 o 
 -13   6   2        9.56        4.95      3.15 o 
 -12   6   2      770.89      868.38     20.15 o 
 -11   6   2      199.83      227.62      7.15 o 
 -10   6   2      257.77      321.31     10.05 o 
  -9   6   2      180.21      179.54      9.80 o 
  -8   6   2        9.61       15.39      2.93 o 
  -7   6   2      347.23      341.68      7.16 o 
  -6   6   2       25.44       31.24      4.63 o 
  -5   6   2      924.08      923.06     26.60 o 
  -4   6   2      345.79      377.01      7.61 o 
  -3   6   2      871.44      760.30     16.90 o 
  -2   6   2       72.08       96.21      4.62 o 
  -1   6   2     1119.27     1075.00     31.93 o 
   0   6   2       16.84       19.49      3.15 o 
   1   6   2     2396.62     2166.50     48.67 o 
   2   6   2        0.63        5.04      2.58 o 
   3   6   2       75.68       85.66      4.37 o 
   4   6   2       33.04       39.78      3.61 o 
   5   6   2     2115.98     2235.62     50.91 o 
   6   6   2      229.64      271.51     16.87 o 
   7   6   2       41.86       35.53      3.43 o 
   8   6   2      112.00       99.41      5.18 o 
   9   6   2       16.38       18.39      3.65 o 
  10   6   2       46.79       51.66      5.36 o 
  11   6   2       69.77       84.09      6.30 o 
  12   6   2      846.63      935.90     17.97 o 
  13   6   2      448.74      420.36     23.17 o 
  14   6   2      112.85      113.10      6.88 o 
  15   6   2       77.25       78.03      5.18 o 
  16   6   2       15.96       12.11      4.37 o 
 -15   7   2        0.07        0.65      1.90 o 
 -14   7   2      524.64      564.21     20.05 o 
 -13   7   2     1603.75     1741.40     40.57 o 
 -12   7   2      399.78      431.48      9.40 o 
 -11   7   2     1520.14     1729.79     37.63 o 
 -10   7   2       10.00       20.59      3.79 o 
  -9   7   2       10.49        8.52      3.60 o 
  -8   7   2        6.61       14.92      3.43 o 
  -7   7   2        3.49        7.22      3.36 o 
  -6   7   2        1.94        8.06      3.28 o 
  -5   7   2     2510.11     2416.08     49.98 o 
  -4   7   2     4610.26     4278.67     65.44 o 
  -3   7   2     1333.30     1181.58     35.96 o 
  -2   7   2     3544.27     3328.99     91.75 o 
  -1   7   2        0.61        0.32      3.36 o 
   0   7   2        0.03        5.00      3.44 o 
   1   7   2      236.00      228.85     13.94 o 
   2   7   2       80.49       60.20      5.87 o 
   3   7   2      426.60      338.01     10.73 o 
   4   7   2     5148.51     4790.45     79.69 o 
   5   7   2     1409.89     1353.06     26.39 o 
   6   7   2     2048.00     1882.37     46.56 o 
   7   7   2     2773.60     2821.89     60.16 o 
   8   7   2       21.21       19.31      4.00 o 
   9   7   2       36.95       36.66      4.58 o 
  10   7   2       60.34       65.46      5.59 o 
  11   7   2       13.72       16.86      4.25 o 
  12   7   2      483.00      499.78     10.76 o 
  13   7   2     1111.04     1185.67     31.36 o 
  14   7   2       54.81       52.42      4.71 o 
  15   7   2      710.36      771.04     37.13 o 
 -13   8   2      101.30      108.91      4.66 o 
 -12   8   2      362.12      397.52     13.91 o 
 -11   8   2      161.46      173.05      7.41 o 
 -10   8   2      496.51      580.41     11.47 o 
  -9   8   2      168.82      177.50      6.77 o 
  -8   8   2      279.89      320.89     12.74 o 
  -7   8   2     1239.20     1382.86     39.31 o 
  -6   8   2      931.31     1028.74     16.58 o 
  -5   8   2        7.48       10.11      3.56 o 
  -4   8   2      274.15      297.10      9.35 o 
  -3   8   2       47.57       34.18      4.37 o 
  -2   8   2      109.54      125.65      6.48 o 
  -1   8   2      909.53      881.37     15.92 o 
   0   8   2     1753.07     1724.83     33.84 o 
   1   8   2      792.10      701.45     13.54 o 
   2   8   2      219.69      211.43      8.71 o 
   3   8   2      240.78      237.18      9.28 o 
   4   8   2     1128.11     1129.89     46.38 o 
   5   8   2        4.25        5.41      4.38 o 
   6   8   2      298.30      351.15      9.66 o 
   7   8   2       74.82       85.89      5.96 o 
   8   8   2      535.02      582.52     20.17 o 
   9   8   2       89.16      106.71      5.64 o 
  10   8   2      384.22      424.71     13.47 o 
  11   8   2      517.21      553.71      9.93 o 
  12   8   2     1384.85     1586.15     44.41 o 
  13   8   2       26.28       29.03      3.16 o 
 -12   9   2       22.18       17.44      2.55 o 
 -11   9   2       25.62       24.91      3.23 o 
 -10   9   2       13.84       10.23      2.67 o 
  -9   9   2      240.99      290.95      7.27 o 
  -8   9   2      121.17      129.10      5.82 o 
  -7   9   2     1755.18     2104.97     39.60 o 
  -6   9   2      704.50      798.52     14.98 o 
  -5   9   2       33.06       39.89      4.40 o 
  -4   9   2       19.41       16.71      3.65 o 
  -3   9   2        2.29        1.98      3.37 o 
  -2   9   2       17.37       10.63      4.12 o 
  -1   9   2      117.52      116.83      6.40 o 
   0   9   2     2018.52     2017.30     41.15 o 
   1   9   2      143.98      143.49      5.89 o 
   2   9   2     1549.30     1566.70     41.68 o 
   3   9   2        0.71       -2.53      3.14 o 
   4   9   2       62.73       56.16      5.62 o 
   5   9   2      277.40      325.58     10.20 o 
   6   9   2       27.54       24.65      4.61 o 
   7   9   2      358.33      429.96     10.64 o 
   8   9   2      177.89      198.39      7.07 o 
   9   9   2      603.06      753.28     20.77 o 
  10   9   2       72.69       76.57      4.94 o 
  11   9   2      684.81      747.08     20.67 o 
  12   9   2        3.26        5.42      2.26 o 
 -10  10   2      411.28      440.84      8.18 o 
  -9  10   2       97.45      100.27      5.00 o 
  -8  10   2       60.05       63.46      3.94 o 
  -7  10   2       70.02       73.03      5.07 o 
  -6  10   2        6.32       12.24      3.61 o 
  -5  10   2       69.89       73.43      4.68 o 
  -4  10   2      893.47      930.64     50.42 o 
  -3  10   2      383.46      451.43     24.06 o 
  -2  10   2      124.90      120.91     11.50 o 
  -1  10   2      254.46      253.52      6.94 o 
   0  10   2       70.35       68.08      5.03 o 
   1  10   2      883.67      996.75     28.84 o 
   2  10   2       13.33       13.08      3.15 o 
   3  10   2       96.16      105.00      6.71 o 
   4  10   2      345.43      405.43     10.48 o 
   5  10   2     1018.53     1181.69     16.43 o 
   6  10   2      121.60      123.80      6.28 o 
   7  10   2      193.53      230.61      7.46 o 
   8  10   2       31.91       33.57      3.96 o 
   9  10   2       79.32       78.90      4.30 o 
  10  10   2      147.43      141.08     11.10 o 
  -7  11   2        0.67        1.66      2.49 o 
  -6  11   2      572.56      580.65     51.85 o 
  -5  11   2       43.01       42.71      3.40 o 
  -4  11   2      107.90      120.93     12.63 o 
  -3  11   2      215.19      228.94     19.13 o 
  -2  11   2      276.76      277.22     16.45 o 
  -1  11   2      392.88      411.00     20.73 o 
   0  11   2      410.02      436.63      8.90 o 
   1  11   2       10.81        8.23      2.56 o 
   2  11   2      140.86      165.96      6.24 o 
   3  11   2      817.98      890.38     24.97 o 
   4  11   2      284.48      289.33     13.29 o 
   5  11   2      233.79      264.52     14.31 o 
   6  11   2      641.04      674.79     23.25 o 
   7  11   2       41.06       40.71      3.33 o 
  -1  12   2        7.37        6.53      3.26 o 
   0  12   2      259.58      264.21      8.82 o 
   1  12   2       61.81       48.96      4.90 o 
   2  12   2       37.20       35.90      4.57 o 
   3  12   2       35.09       37.86      4.24 o 
 -18   1   3      143.98      137.69      4.53 o 
 -17   1   3      543.31      565.33     10.44 o 
 -16   1   3      167.93      194.67      5.03 o 
 -15   1   3      302.69      323.61      6.43 o 
 -14   1   3       69.32       75.93      4.29 o 
 -13   1   3      531.12      582.14     12.86 o 
 -12   1   3      197.03      194.49      5.14 o 
 -11   1   3        0.47        1.31      2.25 o 
 -10   1   3        2.88        7.02      2.90 o 
  -9   1   3     1201.22     1049.08     29.86 o 
  -8   1   3     4787.28     4324.61     97.67 o 
  -7   1   3      741.54      892.68     16.67 o 
  -6   1   3    16178.42    15074.70    212.79 o 
  -5   1   3      172.01      140.84      4.69 o 
  -4   1   3     1066.37     1020.35     20.48 o 
  -3   1   3     6197.54     5839.92     84.35 o 
  -2   1   3     4735.24     5221.69    114.07 o 
  -1   1   3      258.73      332.70     12.50 o 
   0   1   3    14532.55    17519.89    292.06 o 
   1   1   3    20949.83    25489.21    320.69 o 
   2   1   3    10059.88    10546.75    224.04 o 
   3   1   3     3638.49     3146.32     68.08 o 
   4   1   3     1481.50     1327.08     35.45 o 
   5   1   3       32.00       54.14      2.72 o 
   6   1   3     1408.10     1414.58     39.04 o 
   7   1   3       62.99       32.66      2.05 o 
   8   1   3      273.80      255.68      4.75 o 
   9   1   3     4979.00     4097.24    103.50 o 
  10   1   3      656.50      511.65     19.19 o 
  11   1   3     3730.78     3419.77     64.38 o 
  12   1   3      439.66      361.56      9.73 o 
  13   1   3        4.81        6.11      3.09 o 
  14   1   3       14.86        9.48      3.49 o 
  15   1   3       35.71       38.50      4.22 o 
  16   1   3       29.65       35.09      4.01 o 
  17   1   3      463.61      504.10     24.57 o 
  18   1   3      779.22      824.47     11.14 o 
 -18   2   3      139.83      133.93      6.35 o 
 -17   2   3        1.69        2.64      1.90 o 
 -16   2   3     1851.71     1899.93     36.06 o 
 -15   2   3        3.37        4.20      2.57 o 
 -14   2   3     5513.37     6074.94     67.56 o 
 -13   2   3       18.77       31.78      3.39 o 
 -12   2   3      374.44      410.14      9.79 o 
 -11   2   3      144.00      129.97      3.98 o 
 -10   2   3     1369.10     1260.36     21.02 o 
  -9   2   3      878.21      676.19     12.35 o 
  -8   2   3      173.25      107.43      3.83 o 
  -7   2   3     9785.02     8464.64     95.42 o 
  -6   2   3     1394.73     1222.29     21.90 o 
  -5   2   3     9507.58     8053.33     83.80 o 
  -4   2   3       25.28       33.43      3.68 o 
  -3   2   3     2683.39     2513.00     50.29 o 
  -2   2   3      901.32      828.61     25.31 o 
  -1   2   3      869.44     1058.80     35.01 o 
   0   2   3    34587.39    37408.63    325.57 o 
   1   2   3     1063.35      890.95     18.72 o 
   2   2   3       20.89       64.98      3.56 o 
   3   2   3     2768.08     2510.37     45.45 o 
   4   2   3     1572.98     1424.78     47.67 o 
   5   2   3      545.65      485.34     22.33 o 
   6   2   3      128.15       66.55      3.47 o 
   7   2   3       47.82       50.43      3.81 o 
   8   2   3     4340.16     3530.25     49.42 o 
   9   2   3      397.54      301.53      6.45 o 
  10   2   3     4172.02     3729.65    120.74 o 
  11   2   3       72.63       67.47      3.44 o 
  12   2   3     1437.46     1392.21     24.59 o 
  13   2   3      132.35      153.96      5.96 o 
  14   2   3       17.16       21.35      3.33 o 
  15   2   3      441.14      439.03     18.92 o 
  16   2   3      270.28      300.95     12.17 o 
  17   2   3     1843.59     1751.90     60.01 o 
  18   2   3       43.25       39.99      5.06 o 
 -17   3   3      219.15      196.87      5.89 o 
 -16   3   3        1.31        2.12      2.14 o 
 -15   3   3      177.73      186.36      5.65 o 
 -14   3   3       52.18       57.49      3.92 o 
 -13   3   3     1077.13     1155.54     40.36 o 
 -12   3   3     1332.35     1380.26     39.58 o 
 -11   3   3        3.90        7.37      2.36 o 
 -10   3   3     1643.64     1516.03     20.84 o 
  -9   3   3       65.55       58.35      3.64 o 
  -8   3   3     8075.80     7857.08     82.28 o 
  -7   3   3       61.63       58.42      3.03 o 
  -6   3   3     3195.88     2702.72     43.67 o 
  -5   3   3     4452.47     3902.04     63.84 o 
  -4   3   3        2.75       24.50      1.78 o 
  -3   3   3      144.80      189.66      7.14 o 
  -2   3   3       70.56      140.34      3.72 o 
  -1   3   3     4655.03     4936.18     66.69 o 
   0   3   3       18.70       40.96      2.20 o 
   1   3   3     3481.16     3844.91     72.73 o 
   2   3   3     1661.40     1512.30     41.96 o 
   3   3   3      423.94      397.95     10.88 o 
   4   3   3      843.86      653.90     14.46 o 
   5   3   3     1063.46      915.53     19.60 o 
   6   3   3       54.13       63.46      2.42 o 
   7   3   3        9.20       33.57      3.01 o 
   8   3   3      622.98      517.80      8.30 o 
   9   3   3      500.28      383.37      9.65 o 
  10   3   3     1056.70      958.78     17.64 o 
  11   3   3     3375.83     3098.65     50.03 o 
  12   3   3      252.20      250.98      9.60 o 
  13   3   3      440.67      424.61     13.01 o 
  14   3   3      152.60      127.32      9.27 o 
  15   3   3       15.36       21.27      3.28 o 
  16   3   3      886.95      908.29     43.92 o 
  17   3   3      336.61      369.83      8.47 o 
 -17   4   3        6.84        3.40      2.54 o 
 -16   4   3       21.67       27.16      2.85 o 
 -15   4   3      163.85      145.34      5.19 o 
 -14   4   3      581.35      614.54     17.70 o 
 -13   4   3      270.56      304.71     11.08 o 
 -12   4   3      123.15      131.55      5.24 o 
 -11   4   3      855.82      862.18     10.21 o 
 -10   4   3     1022.02      895.27     10.81 o 
  -9   4   3     1192.64     1132.23     12.97 o 
  -8   4   3      353.15      311.38      6.37 o 
  -7   4   3       86.46       96.66      4.05 o 
  -6   4   3      260.39      412.04     13.06 o 
  -5   4   3     1309.70     1385.45     30.50 o 
  -4   4   3      172.07      167.92      3.68 o 
  -3   4   3      547.90      527.01     13.07 o 
  -2   4   3      327.20      373.15     12.73 o 
  -1   4   3     2001.20     1968.07     37.39 o 
   0   4   3     6050.92     6658.13    128.02 o 
   1   4   3     1074.49     1052.60     28.14 o 
   2   4   3     1095.14     1131.62     21.25 o 
   3   4   3      201.69      186.27      6.24 o 
   4   4   3      615.35      565.78     17.34 o 
   5   4   3     2731.73     2527.48     90.24 o 
   6   4   3      223.04      226.83      5.66 o 
   7   4   3      402.13      340.08      7.73 o 
   8   4   3       12.25        5.07      3.24 o 
   9   4   3       42.84       19.89      4.19 o 
  10   4   3        0.97        2.95      2.64 o 
  11   4   3     1431.66     1302.37     37.40 o 
  12   4   3      100.16       76.22      4.40 o 
  13   4   3      761.38      785.35     18.45 o 
  14   4   3      235.52      221.80      6.73 o 
  15   4   3      250.97      258.17     16.04 o 
  16   4   3       26.01       30.50      2.99 o 
  17   4   3      158.21      129.83      7.90 o 
 -16   5   3       34.42       19.64      2.33 o 
 -15   5   3      181.24      189.28      5.10 o 
 -14   5   3      435.19      462.83     15.16 o 
 -13   5   3      494.65      586.09     27.71 o 
 -12   5   3       30.59       22.36      3.42 o 
 -11   5   3      990.19     1034.70     20.21 o 
 -10   5   3      718.65      706.01     18.29 o 
  -9   5   3      387.33      382.59      8.64 o 
  -8   5   3      911.59      902.08      9.46 o 
  -7   5   3      458.27      392.02      8.76 o 
  -6   5   3      763.56      605.11     10.12 o 
  -5   5   3      693.39      592.29     20.42 o 
  -4   5   3     1132.41      909.76     24.63 o 
  -3   5   3      898.75      955.68     20.30 o 
  -2   5   3     1340.17     1122.12     24.82 o 
  -1   5   3      279.28      228.84      6.50 o 
   0   5   3     7114.27     7307.68    177.10 o 
   1   5   3     1803.96     1880.26     29.09 o 
   2   5   3     2938.76     3049.73     57.65 o 
   3   5   3     4638.94     4674.67     86.26 o 
   4   5   3     1906.74     1842.12     29.19 o 
   5   5   3     3186.19     2712.67     62.83 o 
   6   5   3       33.61       26.05      3.43 o 
   7   5   3     1477.15     1302.02     43.66 o 
   8   5   3      496.98      437.89     15.80 o 
   9   5   3        3.91        6.34      2.62 o 
  10   5   3      979.02      981.38     20.89 o 
  11   5   3      156.19      158.05      6.20 o 
  12   5   3      246.81      220.35      8.65 o 
  13   5   3      947.94      910.05     34.38 o 
  14   5   3      224.54      243.20     11.65 o 
  15   5   3        0.86        0.31      2.40 o 
  16   5   3      144.64      172.12     23.67 o 
 -16   6   3       61.82       57.44      6.20 o 
 -15   6   3      154.66      160.98      5.20 o 
 -14   6   3     1295.27     1513.48     22.91 o 
 -13   6   3        3.93        3.21      3.13 o 
 -12   6   3     1241.43     1396.92     20.39 o 
 -11   6   3      319.95      313.70      8.32 o 
 -10   6   3       59.72       74.81      5.32 o 
  -9   6   3       86.34       88.47      4.78 o 
  -8   6   3      769.47      737.35     15.33 o 
  -7   6   3      708.46      597.90     13.56 o 
  -6   6   3     3286.21     3162.15     74.23 o 
  -5   6   3     1434.74     1282.98     43.04 o 
  -4   6   3      960.65      921.95     25.54 o 
  -3   6   3     3169.36     2785.14     55.41 o 
  -2   6   3      956.93      863.32     25.86 o 
  -1   6   3     5436.81     5381.36    134.32 o 
   0   6   3     8276.63     7936.48     91.61 o 
   1   6   3        2.41       -0.57      2.78 o 
   2   6   3      506.21      402.44     14.45 o 
   3   6   3     1469.23     1341.07     47.20 o 
   4   6   3        1.49       23.44      3.80 o 
   5   6   3     4542.05     4122.77     99.78 o 
   6   6   3     3082.26     2624.99     65.89 o 
   7   6   3      662.00      583.24     13.39 o 
   8   6   3     2203.02     2107.31     52.23 o 
   9   6   3     3538.91     3549.29     49.90 o 
  10   6   3       25.46       24.56      4.24 o 
  11   6   3      779.30      862.74     41.87 o 
  12   6   3     1259.08     1230.27     23.94 o 
  13   6   3       25.13       23.49      2.93 o 
  14   6   3      505.62      494.19     20.64 o 
  15   6   3      886.49      987.98     36.47 o 
  16   6   3      176.39      205.05     13.06 o 
 -15   7   3      279.42      268.51     38.87 o 
 -14   7   3        0.21        1.42      2.04 o 
 -13   7   3        6.04        4.83      2.74 o 
 -12   7   3      415.08      442.42     11.05 o 
 -11   7   3      438.24      492.41     20.56 o 
 -10   7   3        0.29        4.33      3.21 o 
  -9   7   3      104.50      120.20      5.84 o 
  -8   7   3      552.87      577.60     20.47 o 
  -7   7   3      125.89      142.44      5.47 o 
  -6   7   3     2492.92     2315.47     55.10 o 
  -5   7   3      609.32      575.84     13.48 o 
  -4   7   3        0.63        2.96      2.48 o 
  -3   7   3      240.13      202.70      5.68 o 
  -2   7   3       12.68       15.33      3.90 o 
  -1   7   3      660.47      676.14     20.70 o 
   0   7   3      673.16      582.22     34.20 o 
   1   7   3      609.33      518.83     19.80 o 
   2   7   3     1850.49     1583.26     52.31 o 
   3   7   3      533.33      509.13      9.04 o 
   4   7   3        4.47        6.08      3.07 o 
   5   7   3     1147.02     1052.04     30.14 o 
   6   7   3       91.92       78.68      6.18 o 
   7   7   3      149.86      165.78      7.54 o 
   8   7   3      561.79      530.78     14.93 o 
   9   7   3     1051.43     1063.66     24.79 o 
  10   7   3      506.42      543.78     11.30 o 
  11   7   3      510.71      548.49     14.81 o 
  12   7   3       79.57       92.67      5.60 o 
  13   7   3      174.07      164.11      5.99 o 
  14   7   3        2.69        2.27      2.48 o 
  15   7   3       71.76       79.01      6.46 o 
 -13   8   3       24.42       29.63      3.07 o 
 -12   8   3      230.81      266.66      6.41 o 
 -11   8   3      222.70      251.71      6.47 o 
 -10   8   3      101.82      104.32      5.10 o 
  -9   8   3       12.62       12.18      3.19 o 
  -8   8   3       55.08       46.14      3.69 o 
  -7   8   3     1083.61     1158.35     24.50 o 
  -6   8   3        5.00        7.24      3.36 o 
  -5   8   3      682.48      720.20     15.50 o 
  -4   8   3      280.89      336.92     12.15 o 
  -3   8   3     3307.58     3412.18     49.75 o 
  -2   8   3       86.48       96.36      6.24 o 
  -1   8   3     1596.33     1512.92     36.75 o 
   0   8   3       41.46       30.16      3.95 o 
   1   8   3     1147.04     1129.62     42.43 o 
   2   8   3      350.11      333.46      9.60 o 
   3   8   3      256.24      247.78      9.36 o 
   4   8   3      259.16      264.66     10.08 o 
   5   8   3       87.51       85.85      7.02 o 
   6   8   3     3430.41     3723.62     91.76 o 
   7   8   3        3.98        5.30      3.67 o 
   8   8   3      100.78      104.32      6.10 o 
   9   8   3      175.21      207.54      7.41 o 
  10   8   3      595.81      601.28     11.93 o 
  11   8   3        7.60       14.26      3.31 o 
  12   8   3        4.21        6.66      2.81 o 
  13   8   3      129.47      117.53      8.10 o 
 -12   9   3        1.20        1.50      2.19 o 
 -11   9   3      766.85      867.08     30.17 o 
 -10   9   3       59.26       60.64      3.77 o 
  -9   9   3      386.19      445.21      8.55 o 
  -8   9   3      147.27      161.23      6.50 o 
  -7   9   3      133.99      143.19      6.16 o 
  -6   9   3      173.55      192.76      6.91 o 
  -5   9   3        3.54        8.66      3.06 o 
  -4   9   3      177.22      219.70      7.98 o 
  -3   9   3      317.13      324.42      9.13 o 
  -2   9   3      666.51      740.04     16.04 o 
  -1   9   3       50.77       47.31      4.30 o 
   0   9   3       65.32       60.35      4.35 o 
   1   9   3      575.57      539.86     16.30 o 
   2   9   3      156.94      168.92      7.76 o 
   3   9   3      741.31      806.04     14.99 o 
   4   9   3      431.94      485.27     14.55 o 
   5   9   3      306.30      372.22     10.71 o 
   6   9   3      333.22      393.81     10.61 o 
   7   9   3      781.25      903.63     14.34 o 
   8   9   3      209.09      242.95      7.36 o 
   9   9   3       98.74      119.05      5.77 o 
  10   9   3      107.19      126.28      5.08 o 
  11   9   3        3.93        9.68      2.68 o 
  12   9   3      227.07      216.18      9.47 o 
  -9  10   3        0.55        2.53      2.00 o 
  -8  10   3      357.52      424.03     17.74 o 
  -7  10   3      842.85      946.14     36.97 o 
  -6  10   3       74.60       83.57      5.79 o 
  -5  10   3      630.25      705.90     63.76 o 
  -4  10   3        9.77        8.18      2.75 o 
  -3  10   3      135.63      119.12      7.84 o 
  -2  10   3      212.01      213.19     11.03 o 
  -1  10   3     1934.25     2075.87     70.24 o 
   0  10   3      149.50      161.04      6.64 o 
   1  10   3     1183.79     1367.47     26.50 o 
   2  10   3     1266.17     1397.17     18.89 o 
   3  10   3        2.27        7.36      3.69 o 
   4  10   3     1045.63     1223.65     16.74 o 
   5  10   3       74.37       82.97      8.34 o 
   6  10   3      408.99      491.49     10.37 o 
   7  10   3       18.15       24.23      3.86 o 
   8  10   3      260.69      291.24      7.68 o 
   9  10   3      132.24      136.22      4.92 o 
  10  10   3      288.52      295.01     11.76 o 
  -7  11   3      285.41      357.87     12.70 o 
  -6  11   3      569.14      635.51     64.23 o 
  -5  11   3       28.59       24.34      4.10 o 
  -4  11   3       17.93       19.20      2.84 o 
  -3  11   3        1.07        0.52      2.40 o 
  -2  11   3       64.37       61.44      4.21 o 
  -1  11   3        7.58        4.13      2.31 o 
   0  11   3      587.49      679.33     28.91 o 
   1  11   3      311.75      338.94      8.98 o 
   2  11   3      293.90      302.92      9.82 o 
   3  11   3      542.76      577.28     25.23 o 
   4  11   3        1.36        3.47      2.65 o 
   5  11   3        4.91        5.42      2.69 o 
   6  11   3       43.36       49.44      3.73 o 
   7  11   3        4.79        3.85      2.23 o 
  -1  12   3      450.18      443.49     10.78 o 
   0  12   3      113.04      110.33      6.20 o 
   1  12   3       19.17       23.50      3.92 o 
   2  12   3       95.11       94.66      5.55 o 
 -18   0   4       40.90       44.85      3.62 o 
 -17   0   4      326.12      339.26      7.19 o 
 -16   0   4      577.66      655.51     11.84 o 
 -15   0   4     1148.13     1282.86     29.13 o 
 -14   0   4      934.54      992.53     27.09 o 
 -13   0   4      775.35      895.29     14.82 o 
 -12   0   4       64.94       77.97      5.95 o 
 -11   0   4     1762.05     1695.20     49.47 o 
 -10   0   4     1173.31     1245.40    105.64 o 
  -9   0   4     1527.70     1508.90     60.70 o 
  -8   0   4      380.72      396.01     18.59 o 
  -7   0   4     6502.43     5515.60     86.75 o 
  -6   0   4     1872.45     1646.30     35.02 o 
  -5   0   4    19359.04    18972.52    548.99 o 
  -4   0   4      332.44      430.57     21.16 o 
  -3   0   4     1593.91     1998.54     67.73 o 
  -2   0   4      721.63      755.71     17.41 o 
  -1   0   4     3824.56     6061.27    169.40 o 
   0   0   4    56724.27    47692.66    867.50 o 
   1   0   4      960.99     1201.55     27.91 o 
   2   0   4   125758.88   109590.02   1717.47 o 
   3   0   4     3022.65     3031.67     94.01 o 
   4   0   4    45012.48    45722.04    485.15 o 
   5   0   4      415.62      358.57     15.92 o 
   6   0   4     7129.80     6253.13    214.63 o 
   7   0   4      265.09      295.38      7.02 o 
   8   0   4       18.83       26.51      3.41 o 
   9   0   4     7902.66     6482.26    301.45 o 
  10   0   4     4945.46     4228.21    195.05 o 
  11   0   4     7234.17     6377.86    228.58 o 
  12   0   4      657.12      524.82     22.07 o 
  13   0   4     1279.13     1314.46     55.95 o 
  14   0   4      208.94      213.77     30.69 o 
  15   0   4     1212.92     1168.95    152.63 o 
  16   0   4        0.55        3.43      4.15 o 
  17   0   4       32.83       37.33      5.01 o 
  18   0   4      159.62      197.99     14.85 o 
 -18   1   4       20.44       13.50      2.90 o 
 -17   1   4        1.77        3.58      1.82 o 
 -16   1   4      171.52      184.71      4.71 o 
 -15   1   4      154.75      167.34      5.18 o 
 -14   1   4      542.51      590.13     13.59 o 
 -13   1   4      690.13      708.86     15.97 o 
 -12   1   4      107.17      117.94      5.55 o 
 -11   1   4      164.69      170.59      5.85 o 
 -10   1   4        2.59        6.47      3.16 o 
  -9   1   4        0.34       10.32      2.48 o 
  -8   1   4       90.42       49.93      2.46 o 
  -7   1   4      784.50      784.34     16.92 o 
  -6   1   4     4477.50     3734.65     78.98 o 
  -5   1   4      146.36      176.98      3.36 o 
  -4   1   4      236.97      265.79      6.14 o 
  -3   1   4      116.75      123.40      3.69 o 
  -2   1   4      111.16      183.45      7.52 o 
  -1   1   4    12102.24    17469.88    280.14 o 
   0   1   4     5832.60     8108.83    127.56 o 
   1   1   4      462.04      545.60     15.33 o 
   2   1   4     1089.44     1246.15     46.55 o 
   3   1   4      313.86      315.23      6.09 o 
   4   1   4      649.08      575.28      7.43 o 
   5   1   4     4859.48     4815.56     84.09 o 
   6   1   4       42.06       55.83      2.10 o 
   7   1   4      516.51      511.74      6.09 o 
   8   1   4     3337.38     3032.26     50.63 o 
   9   1   4      151.08      149.20      4.84 o 
  10   1   4     3156.91     2616.42     98.10 o 
  11   1   4     1329.18     1151.33     16.72 o 
  12   1   4      373.21      332.62      7.81 o 
  13   1   4       24.38       25.18      3.85 o 
  14   1   4       36.70       42.91      3.94 o 
  15   1   4       36.64       29.77      3.85 o 
  16   1   4       45.12       51.88      5.75 o 
  17   1   4       87.62       98.81      4.71 o 
  18   1   4      234.16      278.96      6.32 o 
 -18   2   4      169.44      167.50      9.47 o 
 -17   2   4       79.03       77.42      2.92 o 
 -16   2   4      556.84      615.87     23.56 o 
 -15   2   4        2.53        0.78      2.46 o 
 -14   2   4      437.31      460.09     10.45 o 
 -13   2   4      162.19      192.36      5.61 o 
 -12   2   4     1628.14     1617.26     35.17 o 
 -11   2   4        1.48        3.24      2.32 o 
 -10   2   4      170.24      122.57      4.73 o 
  -9   2   4      250.64      225.94      5.28 o 
  -8   2   4      856.78      998.82     15.31 o 
  -7   2   4      171.19      117.45      3.52 o 
  -6   2   4      363.68      272.30      8.58 o 
  -5   2   4       52.99       64.32      2.08 o 
  -4   2   4      196.99      224.39      3.06 o 
  -3   2   4      982.95      984.55     14.70 o 
  -2   2   4      417.06      448.81     11.07 o 
  -1   2   4      382.94      550.78     14.52 o 
   0   2   4      192.23      186.85      6.01 o 
   1   2   4      707.56      673.57     22.86 o 
   2   2   4      110.81      126.46      3.20 o 
   3   2   4      151.72      126.93      3.36 o 
   4   2   4     1043.08     1054.40     30.54 o 
   5   2   4     1411.72     1283.50     28.19 o 
   6   2   4     1579.84     1523.74     40.08 o 
   7   2   4     2628.49     2322.41     49.97 o 
   8   2   4     2689.47     2341.55     41.77 o 
   9   2   4      310.58      280.06      6.24 o 
  10   2   4     2264.94     1991.95     28.57 o 
  11   2   4      639.65      540.86     11.87 o 
  12   2   4      127.04      145.81      5.97 o 
  13   2   4      170.41      153.39      6.34 o 
  14   2   4      689.83      724.74     24.36 o 
  15   2   4        0.29        1.23      2.64 o 
  16   2   4      140.37      115.85      7.98 o 
  17   2   4      371.66      359.17     24.19 o 
  18   2   4      354.55      326.69     14.87 o 
 -17   3   4       71.84       63.81      3.46 o 
 -16   3   4      224.73      221.89      9.07 o 
 -15   3   4      504.20      535.57     10.51 o 
 -14   3   4      631.25      691.02     14.51 o 
 -13   3   4     1570.15     1845.17     14.96 o 
 -12   3   4       14.51       11.63      3.05 o 
 -11   3   4      543.74      512.71     17.00 o 
 -10   3   4       81.39       79.31      3.14 o 
  -9   3   4      197.72      214.01      5.67 o 
  -8   3   4     4403.99     4259.50     35.34 o 
  -7   3   4      300.80      236.86      4.77 o 
  -6   3   4    11281.06    11116.36    123.35 o 
  -5   3   4      219.70      192.39      4.82 o 
  -4   3   4     1206.58     1231.97     33.91 o 
  -3   3   4     1348.89     1396.00     33.33 o 
  -2   3   4       95.97       49.26      2.35 o 
  -1   3   4      586.88      570.08     14.99 o 
   0   3   4        0.71       12.23      2.86 o 
   1   3   4     2192.90     2147.29     41.05 o 
   2   3   4     1228.34     1348.26     27.74 o 
   3   3   4     6763.06     6686.02    126.11 o 
   4   3   4       62.18       80.33      2.78 o 
   5   3   4       11.62       13.94      1.74 o 
   6   3   4     2219.71     2163.75     41.22 o 
   7   3   4      182.50      151.34      5.98 o 
   8   3   4     1977.87     1754.91     49.77 o 
   9   3   4      273.92      182.55      9.28 o 
  10   3   4     2292.66     2005.98     36.19 o 
  11   3   4      546.41      503.09     15.18 o 
  12   3   4      245.51      216.58     10.99 o 
  13   3   4       17.65       19.64      3.63 o 
  14   3   4        0.03        0.22      2.92 o 
  15   3   4      632.08      626.83     14.99 o 
  16   3   4        4.56        6.68      2.61 o 
  17   3   4      175.34      169.07      5.34 o 
 -17   4   4      634.87      721.83     27.79 o 
 -16   4   4       38.24       50.12      3.32 o 
 -15   4   4       72.81       83.49      4.16 o 
 -14   4   4     1458.83     1683.23     26.30 o 
 -13   4   4      200.72      241.90      6.80 o 
 -12   4   4     1245.78     1378.58     31.51 o 
 -11   4   4        4.43        5.67      2.95 o 
 -10   4   4      700.32      676.90     10.72 o 
  -9   4   4     1075.86     1004.95     13.99 o 
  -8   4   4     1230.46     1184.54     17.06 o 
  -7   4   4     7293.44     6900.77    111.05 o 
  -6   4   4     1216.40     1180.97     30.01 o 
  -5   4   4     7855.57     7622.64    147.28 o 
  -4   4   4      184.15      185.26      4.49 o 
  -3   4   4       48.90       13.29      1.79 o 
  -2   4   4     1004.08      906.01     12.39 o 
  -1   4   4       52.02       41.15      2.37 o 
   0   4   4    12125.49    13275.41    215.16 o 
   1   4   4     1044.49     1260.45     19.73 o 
   2   4   4    11644.00    11879.17    174.83 o 
   3   4   4        8.86       12.80      1.74 o 
   4   4   4     4370.99     4114.30     77.66 o 
   5   4   4      823.91      797.62     31.57 o 
   6   4   4      703.97      696.58     13.99 o 
   7   4   4     1216.17     1046.17     32.25 o 
   8   4   4      178.70      155.75      6.23 o 
   9   4   4     3777.19     3426.46     57.68 o 
  10   4   4       68.61       56.87      3.77 o 
  11   4   4      491.52      466.25     16.43 o 
  12   4   4      699.72      718.14     19.23 o 
  13   4   4       27.87       26.22      3.85 o 
  14   4   4       26.42       27.99      4.07 o 
  15   4   4      189.21      193.08     10.46 o 
  16   4   4     1044.74     1046.50     36.08 o 
  17   4   4      215.42      220.40      7.02 o 
 -16   5   4      128.61      135.42      4.44 o 
 -15   5   4      247.91      278.96      6.85 o 
 -14   5   4      240.70      268.67      7.39 o 
 -13   5   4     1311.07     1385.19     32.32 o 
 -12   5   4      181.48      185.89      6.00 o 
 -11   5   4        0.61        3.45      3.02 o 
 -10   5   4        9.59       17.20      3.34 o 
  -9   5   4     3943.32     3685.96     44.11 o 
  -8   5   4      263.22      270.00      6.41 o 
  -7   5   4      822.38      761.41     14.29 o 
  -6   5   4     1721.37     1638.42     36.95 o 
  -5   5   4     1167.18     1213.75     36.15 o 
  -4   5   4     5718.69     5363.60    108.80 o 
  -3   5   4       32.35       18.34      2.51 o 
  -2   5   4     2710.56     2622.95     74.88 o 
  -1   5   4     6170.78     6219.92    110.71 o 
   0   5   4     7611.65     8242.59    147.15 o 
   1   5   4      215.00      188.50      4.63 o 
   2   5   4       29.45       31.74      2.51 o 
   3   5   4     2344.12     2150.73     52.97 o 
   4   5   4     5370.10     5429.85    157.48 o 
   5   5   4      263.03      241.30      6.74 o 
   6   5   4        0.18        3.88      2.90 o 
   7   5   4       45.07       54.65      4.76 o 
   8   5   4     5818.06     5108.64    122.66 o 
   9   5   4        4.63        7.61      2.80 o 
  10   5   4     1859.16     1871.10     38.73 o 
  11   5   4      985.97      920.38     17.78 o 
  12   5   4        3.02        3.30      3.27 o 
  13   5   4      125.73      131.90      5.75 o 
  14   5   4        9.29       11.69      2.76 o 
  15   5   4       19.81       14.93      2.86 o 
  16   5   4      190.33      205.22     12.27 o 
 -15   6   4       45.92       42.84      4.12 o 
 -14   6   4        5.06       14.27      3.00 o 
 -13   6   4      194.60      207.30      9.94 o 
 -12   6   4       83.42       73.14      4.17 o 
 -11   6   4      699.37      746.05     21.73 o 
 -10   6   4      340.93      358.08     11.35 o 
  -9   6   4      123.51      140.54      5.76 o 
  -8   6   4      718.82      755.31     21.54 o 
  -7   6   4       82.93       93.46      3.78 o 
  -6   6   4      319.51      316.66      7.68 o 
  -5   6   4        0.42        3.21      3.16 o 
  -4   6   4      972.35      919.05     27.59 o 
  -3   6   4      116.36      120.36      4.83 o 
  -2   6   4     1408.04     1413.48     26.59 o 
  -1   6   4        0.73       11.09      2.64 o 
   0   6   4       50.00       54.14      3.46 o 
   1   6   4      105.48       77.75      4.04 o 
   2   6   4     2462.35     2180.61     68.48 o 
   3   6   4        0.35        3.07      2.88 o 
   4   6   4       14.99       20.84      3.24 o 
   5   6   4       60.97       45.38      4.18 o 
   6   6   4     1200.87      953.52     25.96 o 
   7   6   4      344.32      341.85      7.17 o 
   8   6   4      294.52      271.64      8.67 o 
   9   6   4      352.35      331.04      8.53 o 
  10   6   4      366.30      343.89      7.50 o 
  11   6   4        3.60        2.11      2.97 o 
  12   6   4      363.93      357.35      9.23 o 
  13   6   4      579.90      588.33     24.10 o 
  14   6   4      145.18      135.49      8.39 o 
  15   6   4      595.57      646.37     15.47 o 
 -14   7   4        0.14        0.51      1.99 o 
 -13   7   4      309.78      371.56      9.42 o 
 -12   7   4     1024.33     1144.56     19.94 o 
 -11   7   4      444.25      524.42     16.61 o 
 -10   7   4     3090.90     3589.99     50.97 o 
  -9   7   4        5.15        6.77      3.19 o 
  -8   7   4       17.19       21.50      3.45 o 
  -7   7   4       29.67       24.75      3.35 o 
  -6   7   4       87.47       72.38      4.62 o 
  -5   7   4       47.21       40.19      3.04 o 
  -4   7   4     1536.44     1409.65     33.47 o 
  -3   7   4     3632.15     3367.32     75.64 o 
  -2   7   4     1120.91     1049.59     26.37 o 
  -1   7   4     4173.56     4060.05     84.20 o 
   0   7   4     1109.72      957.34     41.69 o 
   1   7   4       87.45       70.60      4.60 o 
   2   7   4        0.00        0.97      2.77 o 
   3   7   4      184.37      150.92      5.75 o 
   4   7   4       13.42        9.87      3.01 o 
   5   7   4     1046.47      924.68     30.03 o 
   6   7   4      180.52      159.82      7.37 o 
   7   7   4     3937.14     3862.34     39.98 o 
   8   7   4     1165.68     1170.72     18.04 o 
   9   7   4       21.42       19.84      3.30 o 
  10   7   4      112.19      123.77      5.57 o 
  11   7   4       17.29       16.95      3.26 o 
  12   7   4        9.12        7.35      2.84 o 
  13   7   4        0.73        0.80      2.25 o 
  14   7   4      224.47      274.89     11.08 o 
 -13   8   4      219.02      229.61     10.61 o 
 -12   8   4      223.11      261.61      7.97 o 
 -11   8   4      454.24      537.64     15.19 o 
 -10   8   4        5.10        5.61      2.66 o 
  -9   8   4      530.33      619.20     15.65 o 
  -8   8   4       97.13       89.40      4.37 o 
  -7   8   4     1678.53     1701.08     23.51 o 
  -6   8   4      432.05      442.62     14.85 o 
  -5   8   4      183.56      212.47      7.14 o 
  -4   8   4      507.08      572.60     19.49 o 
  -3   8   4       70.52       76.14      5.05 o 
  -2   8   4      840.61      754.12     31.85 o 
  -1   8   4       37.61       37.35      4.12 o 
   0   8   4        1.88        4.42      4.10 o 
   1   8   4        5.51        2.48      3.72 o 
   2   8   4     5187.17     5164.18     86.75 o 
   3   8   4      184.56      201.81      8.21 o 
   4   8   4      506.96      504.90     10.91 o 
   5   8   4      353.85      354.60     10.54 o 
   6   8   4      192.13      197.38      8.73 o 
   7   8   4        3.50        8.34      3.15 o 
   8   8   4      139.05      145.08      6.77 o 
   9   8   4      515.99      585.65     16.47 o 
  10   8   4       94.26      117.18      5.45 o 
  11   8   4      342.02      354.78      7.63 o 
  12   8   4      150.22      141.69      5.17 o 
  13   8   4      102.44       96.53      5.67 o 
 -12   9   4        0.84        1.74      2.56 o 
 -11   9   4        1.25       -0.93      2.05 o 
 -10   9   4       11.68       12.31      2.63 o 
  -9   9   4        0.76        1.69      2.53 o 
  -8   9   4      577.78      669.04     11.01 o 
  -7   9   4       40.51       29.50      3.61 o 
  -6   9   4     1524.49     1709.53     55.51 o 
  -5   9   4      206.46      203.49     10.96 o 
  -4   9   4        0.50        3.39      3.25 o 
  -3   9   4       78.76      102.13      7.90 o 
  -2   9   4        0.45        4.32      3.69 o 
  -1   9   4        8.89        3.41      3.13 o 
   0   9   4       28.45       34.20      4.42 o 
   1   9   4      698.23      774.70     17.54 o 
   2   9   4        8.37       11.95      4.02 o 
   3   9   4     1873.44     2083.92     33.38 o 
   4   9   4       13.85       15.50      4.49 o 
   5   9   4       16.34       13.56      4.22 o 
   6   9   4        0.13        5.20      3.80 o 
   7   9   4       37.33       38.72      4.67 o 
   8   9   4       12.40       10.78      3.41 o 
   9   9   4        4.29        6.72      3.00 o 
  10   9   4      422.63      472.70     23.39 o 
  11   9   4      132.35      125.76      4.85 o 
  -9  10   4      156.43      196.40     15.11 o 
  -8  10   4      196.28      192.27     13.15 o 
  -7  10   4       49.36       42.90      5.70 o 
  -6  10   4       11.82       15.53      3.10 o 
  -5  10   4       12.21        9.00      3.06 o 
  -4  10   4      140.76      169.83      9.08 o 
  -3  10   4      110.57      115.70      8.90 o 
  -2  10   4       93.59      109.68      6.92 o 
  -1  10   4      385.12      361.85      9.21 o 
   0  10   4      116.18      130.88      6.14 o 
   1  10   4      118.73      109.01      6.09 o 
   2  10   4       23.43       33.53      4.37 o 
   3  10   4       10.14        6.36      3.47 o 
   4  10   4       13.25       14.61      3.85 o 
   5  10   4       54.21       51.71      4.85 o 
   6  10   4      128.16      147.84      6.32 o 
   7  10   4      449.91      533.62     15.32 o 
   8  10   4        0.46        2.19      2.80 o 
   9  10   4       11.89       13.12      2.60 o 
  10  10   4       31.23       25.45      4.57 o 
  -7  11   4       71.33       94.33     11.75 o 
  -6  11   4      331.08      361.53     26.81 o 
  -5  11   4     1122.16     1305.81     36.65 o 
  -4  11   4       45.24       41.54      4.51 o 
  -3  11   4      262.17      266.71     25.75 o 
  -2  11   4       21.65       27.48      3.40 o 
  -1  11   4      309.80      333.44     11.64 o 
   0  11   4      241.20      268.67      9.14 o 
   1  11   4      288.27      302.77     10.21 o 
   2  11   4       19.55       16.12      3.25 o 
   3  11   4      275.20      320.96      8.63 o 
   4  11   4      357.33      422.40      8.25 o 
   5  11   4       21.70       30.62      3.20 o 
   6  11   4        5.71        9.25      2.30 o 
   7  11   4      473.52      452.26     16.02 o 
   0  12   4      151.16      129.29      6.20 o 
   1  12   4      355.93      349.61      9.48 o 
 -18   1   5        2.16        1.96      5.87 o 
 -17   1   5      111.77       95.01      3.33 o 
 -16   1   5      781.16      833.14     19.37 o 
 -15   1   5        1.41        3.42      2.59 o 
 -14   1   5      912.74      966.77     25.52 o 
 -13   1   5       20.47       19.60      3.31 o 
 -12   1   5      339.30      316.26      9.52 o 
 -11   1   5       51.48       49.02      2.85 o 
 -10   1   5      173.67      184.83      6.02 o 
  -9   1   5      112.25      106.72      4.96 o 
  -8   1   5     2607.86     2336.41     46.83 o 
  -7   1   5     3419.27     2977.78     32.43 o 
  -6   1   5      693.45      714.08     10.27 o 
  -5   1   5    14001.00    14294.39    147.22 o 
  -4   1   5     4705.15     5234.19    132.23 o 
  -3   1   5     2170.89     2578.13     73.36 o 
  -2   1   5     1181.66     1425.67     38.55 o 
  -1   1   5     1052.06     1315.99     14.28 o 
   0   1   5      172.95      237.30      4.73 o 
   1   1   5     8185.46    11003.86    162.09 o 
   2   1   5     9290.33    12893.48    288.23 o 
   3   1   5    11970.73    14021.22    207.40 o 
   4   1   5     4538.36     4708.31     77.16 o 
   5   1   5      250.22      266.92      5.70 o 
   6   1   5     1003.21      945.14     27.59 o 
   7   1   5      274.09      258.63      5.29 o 
   8   1   5      209.61      157.43      4.39 o 
   9   1   5        0.23        2.35      2.58 o 
  10   1   5     4964.90     4047.94    141.66 o 
  11   1   5       28.68       46.28      3.41 o 
  12   1   5     1798.29     1737.46     46.15 o 
  13   1   5      916.28      922.74     28.72 o 
  14   1   5       39.24       32.33      3.54 o 
  15   1   5      107.89      102.37      7.48 o 
  16   1   5       38.44       44.82      4.07 o 
  17   1   5       24.06       22.28      3.01 o 
  18   1   5      264.12      245.29     10.13 o 
 -17   2   5      208.50      195.45      4.32 o 
 -16   2   5       54.30       54.73      3.34 o 
 -15   2   5     2168.66     2341.99     50.75 o 
 -14   2   5       76.30       82.96      4.14 o 
 -13   2   5     5377.74     5985.10    102.11 o 
 -12   2   5       85.67       71.39      4.45 o 
 -11   2   5     2199.23     2493.18     29.86 o 
 -10   2   5      634.77      623.13      9.55 o 
  -9   2   5     1385.70     1314.13     19.49 o 
  -8   2   5     2475.55     2228.07     25.60 o 
  -7   2   5       40.90       17.54      2.24 o 
  -6   2   5     1753.03     1284.30     31.91 o 
  -5   2   5      671.29      665.60     12.01 o 
  -4   2   5     5846.69     5722.43     67.36 o 
  -3   2   5      791.01      915.16     12.75 o 
  -2   2   5      338.69      305.53      6.73 o 
  -1   2   5    16538.59    19359.43    328.41 o 
   0   2   5     2607.53     3152.09     52.79 o 
   1   2   5      632.05      644.80     21.23 o 
   2   2   5     1988.85     2053.51     25.46 o 
   3   2   5        5.19       22.22      1.63 o 
   4   2   5     8925.25     9206.91    159.49 o 
   5   2   5      785.97      725.99     17.08 o 
   6   2   5      225.14      269.99      5.44 o 
   7   2   5     2151.36     1937.28     34.94 o 
   8   2   5      229.18      204.71      5.73 o 
   9   2   5      688.39      516.13     20.76 o 
  10   2   5       92.88       78.58      3.95 o 
  11   2   5     3811.58     3361.74     72.98 o 
  12   2   5        4.36       10.36      3.49 o 
  13   2   5      299.51      317.64      8.52 o 
  14   2   5      139.25      155.96      5.52 o 
  15   2   5        5.26        8.21      2.65 o 
  16   2   5      233.82      232.36     12.57 o 
  17   2   5        2.68        3.91      2.62 o 
 -17   3   5      110.91      116.70      3.98 o 
 -16   3   5       11.96       12.55      2.49 o 
 -15   3   5       70.76       59.02      3.60 o 
 -14   3   5     2018.03     2225.74     46.30 o 
 -13   3   5      877.81     1028.83     14.84 o 
 -12   3   5      522.45      645.80     22.84 o 
 -11   3   5      181.42      183.94      8.17 o 
 -10   3   5        0.30        3.91      2.26 o 
  -9   3   5     1289.33     1183.16     23.79 o 
  -8   3   5       53.34       51.37      3.56 o 
  -7   3   5     2964.81     2837.39     63.36 o 
  -6   3   5      378.03      379.77     13.81 o 
  -5   3   5     1822.78     1609.61     30.51 o 
  -4   3   5     1111.76     1113.05     19.72 o 
  -3   3   5      986.80      881.21     17.92 o 
  -2   3   5     1328.99     1508.71     49.76 o 
  -1   3   5      514.76      572.71     15.22 o 
   0   3   5    13623.41    15946.47    218.32 o 
   1   3   5     2418.98     2793.89     54.59 o 
   2   3   5       32.82       34.86      1.97 o 
   3   3   5      483.44      419.23     11.87 o 
   4   3   5     1168.55     1191.13     32.32 o 
   5   3   5      759.68      634.62     12.99 o 
   6   3   5        9.26       23.78      2.27 o 
   7   3   5       12.71       13.18      2.92 o 
   8   3   5      134.65      130.31      6.40 o 
   9   3   5     1629.17     1445.01     44.25 o 
  10   3   5      240.46      217.66      6.23 o 
  11   3   5       29.60       47.87      5.15 o 
  12   3   5     1002.80     1010.19     30.92 o 
  13   3   5       64.12       58.88      4.57 o 
  14   3   5     1120.09     1134.50     35.63 o 
  15   3   5        3.47        4.86      2.76 o 
  16   3   5        1.68        3.44      2.63 o 
  17   3   5      398.82      435.20     19.01 o 
 -17   4   5        0.03       -1.86      2.06 o 
 -16   4   5       73.38       91.70      3.47 o 
 -15   4   5       19.99       22.88      2.90 o 
 -14   4   5       69.26       72.95      4.32 o 
 -13   4   5      161.74      175.36      5.75 o 
 -12   4   5      500.09      519.54     16.25 o 
 -11   4   5      674.21      732.31     21.63 o 
 -10   4   5      567.72      554.45     13.31 o 
  -9   4   5      455.48      431.51      5.82 o 
  -8   4   5       13.19       12.69      3.48 o 
  -7   4   5      854.16      704.96     14.09 o 
  -6   4   5      410.67      428.12      8.27 o 
  -5   4   5      405.36      491.00      9.14 o 
  -4   4   5      186.64      213.17      6.03 o 
  -3   4   5       57.92       54.96      2.94 o 
  -2   4   5     3207.15     3388.89     43.56 o 
  -1   4   5     7895.41     8382.14    203.59 o 
   0   4   5       39.72       37.65      2.35 o 
   1   4   5      470.66      545.82     13.44 o 
   2   4   5        4.74        9.23      1.76 o 
   3   4   5      246.35      200.73      5.82 o 
   4   4   5        2.11        6.65      1.99 o 
   5   4   5     2056.95     1873.55     32.81 o 
   6   4   5     2445.58     2185.49     35.05 o 
   7   4   5        6.63       15.85      3.24 o 
   8   4   5        3.02        2.45      3.89 o 
   9   4   5      109.27       93.19      4.32 o 
  10   4   5      473.74      393.61     17.41 o 
  11   4   5       52.33       52.50      4.75 o 
  12   4   5      266.02      231.56      8.54 o 
  13   4   5      116.26      126.92      6.63 o 
  14   4   5      284.70      279.46     10.70 o 
  15   4   5      243.96      218.82      6.79 o 
  16   4   5       23.60       16.15      2.69 o 
  17   4   5       49.46       57.77      5.55 o 
 -16   5   5      170.12      183.56      4.65 o 
 -15   5   5      111.08      122.42      3.82 o 
 -14   5   5        7.00        6.60      2.46 o 
 -13   5   5        1.67        1.80      2.68 o 
 -12   5   5      210.85      232.86      6.52 o 
 -11   5   5        6.41        9.75      3.09 o 
 -10   5   5      811.34      941.94     15.86 o 
  -9   5   5     1142.29     1137.75     18.04 o 
  -8   5   5       80.37       70.05      3.43 o 
  -7   5   5     2485.30     2374.52     40.43 o 
  -6   5   5     3189.24     3038.97     77.99 o 
  -5   5   5      142.73       93.53      4.62 o 
  -4   5   5     2084.20     1954.56     31.26 o 
  -3   5   5     1195.09     1044.17     13.82 o 
  -2   5   5      416.76      470.92      9.82 o 
  -1   5   5     7372.94     7696.94    115.60 o 
   0   5   5     3087.08     3121.58     66.36 o 
   1   5   5      554.18      442.26     10.42 o 
   2   5   5      761.83      740.00     18.05 o 
   3   5   5      729.94      721.71     26.34 o 
   4   5   5     2300.04     2178.22     36.64 o 
   5   5   5      145.63      162.94      7.06 o 
   6   5   5     3901.97     3327.82    101.29 o 
   7   5   5      213.83      194.06      9.91 o 
   8   5   5     2672.09     2421.25     32.68 o 
   9   5   5        7.15        9.66      3.33 o 
  10   5   5      163.84      163.08      6.75 o 
  11   5   5      228.09      226.83     11.03 o 
  12   5   5      144.74      139.24      8.18 o 
  13   5   5      136.84      129.44      6.15 o 
  14   5   5      128.80      130.35      6.68 o 
  15   5   5      196.26      179.71      6.88 o 
  16   5   5        0.08        0.97      1.99 o 
 -15   6   5        0.37        2.91      2.13 o 
 -14   6   5      215.24      204.68      8.58 o 
 -13   6   5      310.60      360.61     17.32 o 
 -12   6   5      350.75      379.96     13.38 o 
 -11   6   5     2525.03     2934.17     62.43 o 
 -10   6   5     1245.17     1226.77     26.23 o 
  -9   6   5       70.46       73.49      4.29 o 
  -8   6   5     1001.11      997.69     31.06 o 
  -7   6   5      170.36      169.67      4.48 o 
  -6   6   5      444.20      379.28      8.99 o 
  -5   6   5     2074.41     1923.33     38.09 o 
  -4   6   5     1335.82     1141.02     31.66 o 
  -3   6   5     1688.13     1582.07     60.18 o 
  -2   6   5     3614.35     3306.82     79.48 o 
  -1   6   5     2003.96     1820.22     58.79 o 
   0   6   5       34.27       54.26      3.72 o 
   1   6   5      979.46      827.95     36.06 o 
   2   6   5     1592.22     1475.06     43.07 o 
   3   6   5      531.92      469.91     24.60 o 
   4   6   5     3048.29     2745.24    143.65 o 
   5   6   5      239.18      179.49      7.16 o 
   6   6   5      204.43      155.76      4.46 o 
   7   6   5     6112.89     5585.99     51.17 o 
   8   6   5      127.22      105.58      4.92 o 
   9   6   5     1356.04     1353.35     45.70 o 
  10   6   5      320.79      290.13      6.90 o 
  11   6   5      176.21      177.79      6.35 o 
  12   6   5        1.46        0.72      2.75 o 
  13   6   5       69.41       66.53      6.33 o 
  14   6   5      455.85      423.86     32.31 o 
  15   6   5      163.47      169.67      8.78 o 
 -14   7   5      404.78      420.20      6.84 o 
 -13   7   5       13.47       13.73      2.78 o 
 -12   7   5       34.15       44.41      4.05 o 
 -11   7   5        2.96        4.58      2.72 o 
 -10   7   5       27.81       31.93      3.53 o 
  -9   7   5      187.04      171.45      6.46 o 
  -8   7   5      121.82      122.08      5.20 o 
  -7   7   5     2026.68     2179.01     46.09 o 
  -6   7   5      821.40      790.94     12.94 o 
  -5   7   5     1993.52     1827.38     39.09 o 
  -4   7   5      354.58      374.88     13.26 o 
  -3   7   5        9.49        8.26      2.71 o 
  -2   7   5     1296.35     1217.18     31.36 o 
  -1   7   5       85.22       70.44      3.77 o 
   0   7   5      307.36      302.28      8.66 o 
   1   7   5      333.90      307.02      9.30 o 
   2   7   5     1853.60     1725.11     36.48 o 
   3   7   5     1582.28     1422.69     25.59 o 
   4   7   5      424.59      373.28     10.20 o 
   5   7   5       55.49       59.96      5.27 o 
   6   7   5       85.62       79.16      7.63 o 
   7   7   5      588.09      614.51     15.85 o 
   8   7   5       38.43       34.87      3.81 o 
   9   7   5       91.97       82.79      4.60 o 
  10   7   5      534.23      572.46     14.26 o 
  11   7   5        4.53        5.64      2.65 o 
  12   7   5      471.92      462.31     19.27 o 
  13   7   5       30.18       25.10      2.98 o 
  14   7   5       56.02       39.52      6.15 o 
 -13   8   5       95.25      102.46      3.84 o 
 -12   8   5       41.87       30.06      2.85 o 
 -11   8   5      728.89      805.97     27.38 o 
 -10   8   5      430.61      434.61      8.39 o 
  -9   8   5      270.61      298.15      8.08 o 
  -8   8   5       27.47       29.03      3.18 o 
  -7   8   5       42.49       50.98      3.89 o 
  -6   8   5     1217.16     1168.93     24.61 o 
  -5   8   5        0.35        5.79      3.32 o 
  -4   8   5      184.10      160.41      7.65 o 
  -3   8   5      117.54      106.57      5.66 o 
  -2   8   5     3354.71     3694.19    118.76 o 
  -1   8   5       14.46       22.50      5.07 o 
   0   8   5     1789.50     1759.87     27.83 o 
   1   8   5      577.70      624.23     11.85 o 
   2   8   5       11.96       13.65      4.00 o 
   3   8   5      180.99      184.17      7.51 o 
   4   8   5      459.38      487.83     10.96 o 
   5   8   5      435.93      481.38     10.90 o 
   6   8   5      106.03      111.12      8.86 o 
   7   8   5     1047.16     1084.85     26.13 o 
   8   8   5      188.06      180.76      5.79 o 
   9   8   5      263.27      264.94     10.56 o 
  10   8   5       85.43       95.04      4.16 o 
  11   8   5      671.96      693.38     15.77 o 
  12   8   5        0.14        4.45      3.16 o 
  13   8   5       35.05       32.96      7.51 o 
 -11   9   5      136.55      163.13      9.33 o 
 -10   9   5      577.38      652.43     21.13 o 
  -9   9   5       20.15       21.88      2.53 o 
  -8   9   5      272.97      293.65     15.65 o 
  -7   9   5      250.43      254.51     10.88 o 
  -6   9   5      162.30      177.77      6.03 o 
  -5   9   5      352.10      356.39     17.25 o 
  -4   9   5      105.67      104.12      6.34 o 
  -3   9   5      818.98      880.53     46.31 o 
  -2   9   5        0.03        5.54      4.45 o 
  -1   9   5      714.08      774.90     27.19 o 
   0   9   5      217.50      207.38      7.39 o 
   1   9   5      333.66      335.23     11.84 o 
   2   9   5       62.90       57.96      5.03 o 
   3   9   5      396.58      444.18     13.34 o 
   4   9   5      610.69      663.26     13.81 o 
   5   9   5        0.21        1.38      3.73 o 
   6   9   5      320.00      377.38     10.26 o 
   7   9   5      114.46      122.56     10.32 o 
   8   9   5      232.31      301.59     10.60 o 
   9   9   5        0.03        4.95      3.00 o 
  10   9   5        8.56        8.64      2.77 o 
  11   9   5       21.00       19.91      4.89 o 
  -9  10   5       73.20       73.66      6.91 o 
  -8  10   5       22.46       15.50      2.86 o 
  -7  10   5      330.93      366.11     15.39 o 
  -6  10   5      562.44      585.63     37.38 o 
  -5  10   5       30.38       34.30      4.79 o 
  -4  10   5      731.70      766.11     39.41 o 
  -3  10   5       10.35       14.78      3.84 o 
  -2  10   5      698.99      725.54     25.29 o 
  -1  10   5       38.11       37.32      4.41 o 
   0  10   5      603.84      689.72     17.12 o 
   1  10   5       87.34       80.75      5.38 o 
   2  10   5     2272.13     2556.92     44.13 o 
   3  10   5      671.26      747.34     30.00 o 
   4  10   5       33.34       38.58      5.61 o 
   5  10   5      659.11      729.82     14.72 o 
   6  10   5       33.57       29.24      4.29 o 
   7  10   5      473.00      519.69     14.46 o 
   8  10   5       25.48       22.05      2.97 o 
   9  10   5      363.51      366.05     21.92 o 
  -6  11   5       30.04       30.38      5.45 o 
  -5  11   5      358.84      446.63     22.20 o 
  -4  11   5        2.78        5.00      2.64 o 
  -3  11   5       25.97       18.48      2.91 o 
  -2  11   5       67.69       64.74      4.23 o 
  -1  11   5       25.10       23.43      3.32 o 
   0  11   5       22.19       26.16      3.45 o 
   1  11   5      970.87     1086.94     22.52 o 
   2  11   5      493.74      522.35      9.27 o 
   3  11   5      232.90      265.36     11.90 o 
   4  11   5      276.57      303.31     15.34 o 
   5  11   5      105.69      113.59      7.16 o 
   6  11   5       19.55       23.49      2.78 o 
 -17   0   6       32.98       24.61      2.95 o 
 -16   0   6        9.49        8.33      3.10 o 
 -15   0   6     1105.03     1126.40     47.08 o 
 -14   0   6     1683.13     1854.73     90.34 o 
 -13   0   6      119.16      109.56      6.86 o 
 -12   0   6       10.41        9.09      4.28 o 
 -11   0   6       10.80        9.11      3.66 o 
 -10   0   6      156.45      109.64      5.36 o 
  -9   0   6     6832.30     7688.60    289.86 o 
  -8   0   6     2411.19     2239.72     86.35 o 
  -7   0   6      342.07      392.13      8.73 o 
  -6   0   6    19554.99    21684.80    317.96 o 
  -5   0   6     4629.71     5380.68    128.27 o 
  -4   0   6     2162.39     2480.20    124.93 o 
  -3   0   6      257.90      332.32      9.23 o 
  -2   0   6    10127.48    14402.37    202.42 o 
  -1   0   6       30.65       29.67      1.96 o 
   0   0   6     1795.35     2568.84     51.85 o 
   1   0   6    24078.75    34871.06    640.34 o 
   2   0   6     2009.29     3176.12     50.08 o 
   3   0   6    41148.76    51471.53   1022.33 o 
   4   0   6     4542.75     5382.27    124.16 o 
   5   0   6    29026.07    33610.26    343.23 o 
   6   0   6      845.81      785.48     36.71 o 
   7   0   6      505.55      595.09     29.76 o 
   8   0   6     1097.94      969.75     29.68 o 
   9   0   6       72.69       96.49      6.01 o 
  10   0   6     1622.17     1299.76     33.84 o 
  11   0   6     1049.41      818.82     30.25 o 
  12   0   6     4156.02     3778.97     89.24 o 
  13   0   6       61.52       54.71      5.10 o 
  14   0   6      603.57      517.98     24.75 o 
  15   0   6      966.74      918.75    125.25 o 
  16   0   6      585.22      651.82     72.87 o 
  17   0   6       18.27       20.85      3.80 o 
 -17   1   6       85.96       86.71      3.14 o 
 -16   1   6      117.45      128.16      3.97 o 
 -15   1   6       63.14       75.02      3.86 o 
 -14   1   6      192.31      198.95      8.53 o 
 -13   1   6      457.94      494.57     17.05 o 
 -12   1   6      203.20      176.26      8.10 o 
 -11   1   6       86.88       95.14      3.51 o 
 -10   1   6       18.50       15.93      2.64 o 
  -9   1   6      238.79      255.15      5.55 o 
  -8   1   6      100.72      101.22      3.45 o 
  -7   1   6      200.61      123.06      3.25 o 
  -6   1   6        8.72       14.87      1.76 o 
  -5   1   6     2052.90     1972.22     37.57 o 
  -4   1   6      129.06      137.85      5.04 o 
  -3   1   6     2086.89     2385.82     57.38 o 
  -2   1   6     1069.75     1417.42     30.22 o 
  -1   1   6     2480.09     3323.97     60.09 o 
   0   1   6     1268.92     1750.24     34.36 o 
   1   1   6     2189.92     3091.46     45.12 o 
   2   1   6      107.15      100.65      4.19 o 
   3   1   6        3.83        7.51      1.20 o 
   4   1   6     2186.75     2231.70     45.42 o 
   5   1   6      726.25      754.97     23.05 o 
   6   1   6       33.45       26.57      1.98 o 
   7   1   6      581.17      485.40     16.94 o 
   8   1   6      924.84      906.48     23.74 o 
   9   1   6     1906.53     1582.82     39.11 o 
  10   1   6      350.86      269.15      9.15 o 
  11   1   6      368.54      286.17      8.51 o 
  12   1   6       12.86       10.26      3.21 o 
  13   1   6      342.22      340.17      9.31 o 
  14   1   6      201.58      176.99      7.71 o 
  15   1   6       50.98       48.51      3.49 o 
  16   1   6       43.90       33.49      3.61 o 
  17   1   6       29.89       26.94      3.92 o 
 -17   2   6       79.80       67.45      2.96 o 
 -16   2   6      139.00      155.14      4.44 o 
 -15   2   6      504.75      563.01      9.17 o 
 -14   2   6        8.10       12.55      3.16 o 
 -13   2   6      166.21      179.28      5.86 o 
 -12   2   6      240.18      271.37      6.83 o 
 -11   2   6     1100.16     1094.74     23.46 o 
 -10   2   6       32.28       31.63      2.69 o 
  -9   2   6      180.17      160.31      5.09 o 
  -8   2   6      533.98      517.35     11.06 o 
  -7   2   6      229.24      178.90      4.28 o 
  -6   2   6      290.60      350.01      6.69 o 
  -5   2   6     4621.24     4624.94     81.52 o 
  -4   2   6     1508.04     1745.75     34.04 o 
  -3   2   6     1519.97     1641.35     34.98 o 
  -2   2   6      167.51      187.51      7.45 o 
  -1   2   6     2933.95     3542.91     44.21 o 
   0   2   6       74.35       84.37      3.41 o 
   1   2   6       65.83      135.40      5.45 o 
   2   2   6       75.02      115.20      2.83 o 
   3   2   6      286.24      324.56      5.21 o 
   4   2   6     1218.72     1624.92     30.48 o 
   5   2   6      241.29      258.22      6.83 o 
   6   2   6      176.38      198.52      4.77 o 
   7   2   6      660.09      620.87     14.64 o 
   8   2   6      312.78      241.12      8.71 o 
   9   2   6      172.75      118.75      8.32 o 
  10   2   6      214.33      204.25      7.89 o 
  11   2   6     1447.91     1459.48     18.19 o 
  12   2   6       28.39       30.24      3.83 o 
  13   2   6        3.25        2.96      2.82 o 
  14   2   6      222.65      200.60      7.96 o 
  15   2   6       63.70       55.27      3.64 o 
  16   2   6        2.74        2.97      2.48 o 
  17   2   6      254.79      273.41     45.06 o 
 -17   3   6       39.14       31.82      2.95 o 
 -16   3   6      237.91      266.35      5.94 o 
 -15   3   6      382.51      404.51     12.28 o 
 -14   3   6      631.96      696.79     10.14 o 
 -13   3   6     1551.38     1887.24     32.80 o 
 -12   3   6      593.41      693.39     10.41 o 
 -11   3   6      257.27      245.80     11.35 o 
 -10   3   6     1415.28     1333.80     27.22 o 
  -9   3   6      125.43      115.59      3.89 o 
  -8   3   6      103.90       66.86      4.37 o 
  -7   3   6      428.62      329.85      8.44 o 
  -6   3   6      230.61      165.38      6.50 o 
  -5   3   6     4992.83     5044.46    118.51 o 
  -4   3   6     1967.06     2024.87     41.03 o 
  -3   3   6     5297.84     5804.20    122.76 o 
  -2   3   6        3.44       12.88      1.89 o 
  -1   3   6      201.31      197.05      6.80 o 
   0   3   6     1716.14     1889.93     31.64 o 
   1   3   6       20.19        5.36      1.66 o 
   2   3   6     3222.25     3603.21     39.88 o 
   3   3   6       11.87       19.09      1.88 o 
   4   3   6     1115.96      940.43     18.76 o 
   5   3   6        0.55        5.83      1.73 o 
   6   3   6      661.50      594.38     12.38 o 
   7   3   6       12.59        6.73      2.80 o 
   8   3   6      141.70      113.64      5.45 o 
   9   3   6      764.81      681.39     13.47 o 
  10   3   6        8.17       17.80      3.30 o 
  11   3   6     2392.10     2403.44     44.36 o 
  12   3   6       60.86       80.27      5.96 o 
  13   3   6      329.45      356.24     12.11 o 
  14   3   6       22.93       16.91      3.62 o 
  15   3   6        0.72        2.91      2.82 o 
  16   3   6      175.40      174.74      7.35 o 
  17   3   6       61.94       68.16      4.90 o 
 -16   4   6      144.16      151.39      5.19 o 
 -15   4   6        8.32       15.86      2.63 o 
 -14   4   6      904.13     1099.76     23.81 o 
 -13   4   6      617.50      745.20     24.93 o 
 -12   4   6        0.30        0.96      2.95 o 
 -11   4   6     2840.01     3169.37     78.26 o 
 -10   4   6      122.18      107.50      4.92 o 
  -9   4   6       16.66       14.72      2.56 o 
  -8   4   6     1181.41     1246.70     21.93 o 
  -7   4   6     1618.05     1548.48     41.69 o 
  -6   4   6     7814.90     7275.77    115.91 o 
  -5   4   6       90.26       62.25      3.73 o 
  -4   4   6     1042.86      943.96     16.22 o 
  -3   4   6      343.75      433.64     13.84 o 
  -2   4   6     1786.52     1537.17     18.87 o 
  -1   4   6     3736.17     4124.39     66.17 o 
   0   4   6        0.94        6.85      2.05 o 
   1   4   6     7080.81     7885.03    178.00 o 
   2   4   6      144.68      170.41      5.42 o 
   3   4   6     4817.24     4783.69     78.44 o 
   4   4   6        1.85        6.05      1.95 o 
   5   4   6     4199.07     3849.93     88.32 o 
   6   4   6      245.70      220.27     12.44 o 
   7   4   6     2821.85     2679.46     54.28 o 
   8   4   6     1358.21     1204.65     12.03 o 
   9   4   6      152.31      173.15      5.90 o 
  10   4   6     1886.46     1946.29     55.23 o 
  11   4   6      172.85      158.07      7.51 o 
  12   4   6     1023.68      946.05     26.82 o 
  13   4   6      132.95      145.64      7.47 o 
  14   4   6      257.57      266.66     12.02 o 
  15   4   6       11.82        7.92      2.75 o 
  16   4   6       54.29       65.07      4.48 o 
 -16   5   6      422.86      411.10      7.46 o 
 -15   5   6       12.14       19.74      2.28 o 
 -14   5   6       95.55       97.13      4.41 o 
 -13   5   6       47.68       53.29      3.69 o 
 -12   5   6     3046.41     3429.84     97.09 o 
 -11   5   6      344.55      337.10     11.43 o 
 -10   5   6       34.58       36.53      3.85 o 
  -9   5   6       52.33       51.86      4.01 o 
  -8   5   6     2560.67     2438.51     27.31 o 
  -7   5   6       26.30       22.70      2.66 o 
  -6   5   6     1182.20     1137.90     27.22 o 
  -5   5   6     1783.42     1660.86     25.22 o 
  -4   5   6      489.16      390.53      6.73 o 
  -3   5   6     4846.78     4645.02     83.08 o 
  -2   5   6      185.62      203.63      6.22 o 
  -1   5   6       82.64       46.55      3.10 o 
   0   5   6     2582.88     2524.57     94.19 o 
   1   5   6      712.11      692.02     18.71 o 
   2   5   6     2872.85     2656.62     72.50 o 
   3   5   6       68.06       60.33      3.30 o 
   4   5   6     2373.76     2072.19     64.30 o 
   5   5   6     2555.98     2381.72     67.00 o 
   6   5   6     2189.15     1886.73     82.78 o 
   7   5   6        1.86        0.94      2.71 o 
   8   5   6      283.22      256.67      8.41 o 
   9   5   6     2152.73     1883.97     63.50 o 
  10   5   6      403.93      403.64     16.46 o 
  11   5   6     1038.98     1051.59     45.70 o 
  12   5   6      635.15      668.88     29.90 o 
  13   5   6       74.52       68.95      5.02 o 
  14   5   6      890.41      899.52     18.02 o 
  15   5   6        1.64        2.05      2.26 o 
  16   5   6       52.23       39.95      5.66 o 
 -15   6   6       85.41       72.69      3.93 o 
 -14   6   6      144.49      149.49      6.00 o 
 -13   6   6       18.48       23.80      2.72 o 
 -12   6   6        7.44       13.22      2.77 o 
 -11   6   6       13.47        6.54      2.83 o 
 -10   6   6      688.36      774.89     16.84 o 
  -9   6   6      171.60      165.91      5.49 o 
  -8   6   6      868.89      886.81     25.69 o 
  -7   6   6      472.65      429.70     10.14 o 
  -6   6   6      625.42      509.48     12.84 o 
  -5   6   6      532.99      468.21     11.92 o 
  -4   6   6       40.90       37.28      3.13 o 
  -3   6   6      330.49      266.57     12.68 o 
  -2   6   6       24.23       35.14      3.56 o 
  -1   6   6      611.25      555.07     29.66 o 
   0   6   6       50.87       53.65      4.46 o 
   1   6   6       48.24       40.70      4.02 o 
   2   6   6       30.17       17.75      3.29 o 
   3   6   6     1973.14     1699.16     89.59 o 
   4   6   6       13.64       11.99      3.11 o 
   5   6   6      292.82      253.27      7.11 o 
   6   6   6      510.66      434.45     14.12 o 
   7   6   6     1593.99     1524.89     30.40 o 
   8   6   6      354.44      337.38     10.04 o 
   9   6   6      726.83      700.75     16.66 o 
  10   6   6      441.05      450.21     15.06 o 
  11   6   6      152.96      153.96      5.97 o 
  12   6   6        0.99        1.44      2.70 o 
  13   6   6       33.05       30.85      3.59 o 
  14   6   6      595.57      583.03     22.98 o 
  15   6   6      319.36      291.37     17.24 o 
 -14   7   6      113.37       99.05      3.56 o 
 -13   7   6        1.86        3.85      2.05 o 
 -12   7   6      681.41      795.85     21.56 o 
 -11   7   6     1515.36     1609.04     31.32 o 
 -10   7   6      270.59      298.73      7.06 o 
  -9   7   6     2217.58     2418.43     42.32 o 
  -8   7   6      135.75      140.73      5.27 o 
  -7   7   6      367.34      385.41      7.98 o 
  -6   7   6       53.13       49.87      4.34 o 
  -5   7   6      160.03      146.51      6.45 o 
  -4   7   6       19.28       23.30      3.96 o 
  -3   7   6     1482.65     1363.93     41.25 o 
  -2   7   6     3604.08     3539.79    113.21 o 
  -1   7   6     2334.78     2328.65     57.68 o 
   0   7   6     3731.60     3542.02     69.19 o 
   1   7   6        4.36        1.18      2.95 o 
   2   7   6        0.12        3.63      2.71 o 
   3   7   6       91.32       83.48      4.29 o 
   4   7   6       26.80       22.76      4.15 o 
   5   7   6      170.77      169.76      7.52 o 
   6   7   6     2511.89     2404.34     23.85 o 
   7   7   6     1320.77     1382.77     19.64 o 
   8   7   6      804.11      790.88     21.03 o 
   9   7   6      532.13      523.09     11.17 o 
  10   7   6       12.39       12.14      2.88 o 
  11   7   6        1.15        1.52      2.52 o 
  12   7   6       67.86       62.16      3.61 o 
  13   7   6       37.36       32.22      3.05 o 
  14   7   6       60.30       60.13      6.85 o 
 -13   8   6       77.71       90.93      7.14 o 
 -12   8   6       18.32       21.35      2.54 o 
 -11   8   6      359.50      381.29     11.83 o 
 -10   8   6      429.69      447.65     11.05 o 
  -9   8   6        0.41        0.38      2.38 o 
  -8   8   6      319.71      388.37     13.02 o 
  -7   8   6       37.09       36.46      3.55 o 
  -6   8   6     1303.27     1405.84     49.75 o 
  -5   8   6      611.95      632.18     27.79 o 
  -4   8   6      559.97      580.83     13.42 o 
  -3   8   6      312.21      343.89     15.61 o 
  -2   8   6      798.62      962.93     14.60 o 
  -1   8   6      368.47      416.52     13.93 o 
   0   8   6      232.34      200.85     10.16 o 
   1   8   6      202.34      210.22      7.35 o 
   2   8   6        8.66        9.17      3.90 o 
   3   8   6      427.13      434.99     10.22 o 
   4   8   6       17.16       12.47      4.12 o 
   5   8   6      153.55      157.17      7.42 o 
   6   8   6      136.02      122.17      6.60 o 
   7   8   6      543.91      572.66     13.23 o 
   8   8   6        0.91        2.84      2.70 o 
   9   8   6        7.27        7.82      2.69 o 
  10   8   6      357.32      356.48     11.27 o 
  11   8   6      506.70      498.73     22.95 o 
  12   8   6      707.15      778.47     22.23 o 
 -11   9   6        4.38       -0.15      2.37 o 
 -10   9   6       15.88       16.92      2.21 o 
  -9   9   6       82.09       70.72      3.68 o 
  -8   9   6       97.72       93.31      4.63 o 
  -7   9   6      676.55      802.21     28.23 o 
  -6   9   6       11.96       10.59      2.96 o 
  -5   9   6     1281.80     1312.23     44.77 o 
  -4   9   6      319.58      348.08     10.78 o 
  -3   9   6       30.22       28.26      4.44 o 
  -2   9   6       90.25      101.18      6.57 o 
  -1   9   6      146.82      149.89      7.13 o 
   0   9   6        4.15       11.62      3.63 o 
   1   9   6      293.24      293.17      8.41 o 
   2   9   6      797.37      822.63     20.67 o 
   3   9   6        0.15        0.15      3.31 o 
   4   9   6      588.54      640.53     13.11 o 
   5   9   6      249.74      261.75      7.28 o 
   6   9   6       19.97       17.21      3.26 o 
   7   9   6       18.80       17.45      3.04 o 
   8   9   6       16.78       13.15      2.72 o 
   9   9   6       45.96       49.60      4.08 o 
  10   9   6      235.23      227.63      7.67 o 
  -8  10   6      123.00      144.00     14.69 o 
  -7  10   6      333.26      358.71     30.03 o 
  -6  10   6       82.90       74.14      9.08 o 
  -5  10   6       51.51       42.35      4.74 o 
  -4  10   6      103.84       93.65      6.53 o 
  -3  10   6      317.16      349.70     16.13 o 
  -2  10   6      438.67      448.65     14.80 o 
  -1  10   6     1024.51     1129.33     17.57 o 
   0  10   6       11.76        5.91      3.26 o 
   1  10   6      213.09      211.05      7.69 o 
   2  10   6        2.82        5.48      3.09 o 
   3  10   6       63.25       77.80      5.18 o 
   4  10   6        5.88        6.97      3.28 o 
   5  10   6       13.95       15.95      3.31 o 
   6  10   6       95.39      108.70      5.16 o 
   7  10   6      351.95      379.75     14.93 o 
   8  10   6      184.23      180.24      9.23 o 
   9  10   6       51.07       53.16      4.89 o 
  -6  11   6        2.07        0.98      2.63 o 
  -5  11   6       21.58       19.50      3.26 o 
  -4  11   6      139.97      153.39     10.85 o 
  -3  11   6        0.35        2.09      2.20 o 
  -2  11   6      396.94      414.87     23.19 o 
  -1  11   6       46.16       63.75      6.00 o 
   0  11   6       50.55       45.15      3.67 o 
   1  11   6      558.99      572.46      9.20 o 
   2  11   6      352.85      379.13      9.40 o 
   3  11   6       70.15       75.69      4.23 o 
   4  11   6      750.84      802.05     23.60 o 
   5  11   6      548.24      604.04     28.27 o 
   6  11   6      102.78      119.40      8.06 o 
 -17   1   7      106.62       99.81      3.16 o 
 -16   1   7      528.86      563.97      7.03 o 
 -15   1   7     1412.41     1567.27     25.27 o 
 -14   1   7        0.41        0.80      2.75 o 
 -13   1   7     1359.48     1576.25     30.14 o 
 -12   1   7      246.46      282.87     11.44 o 
 -11   1   7      292.46      275.72     10.01 o 
 -10   1   7      146.60      134.09      4.16 o 
  -9   1   7      265.94      249.41      5.91 o 
  -8   1   7        6.17       15.68      2.31 o 
  -7   1   7     1292.07     1014.74     21.53 o 
  -6   1   7     7864.70     7624.90    115.23 o 
  -5   1   7       48.41       40.74      1.78 o 
  -4   1   7    13541.19    16010.34    225.78 o 
  -3   1   7       86.32       79.22      2.34 o 
  -2   1   7      219.91      384.78      7.32 o 
  -1   1   7       52.90       96.72      2.52 o 
   0   1   7      197.42      223.13      3.53 o 
   1   1   7      267.26      337.22      9.00 o 
   2   1   7     4263.78     6341.74    123.01 o 
   3   1   7    10728.91    14666.57    173.55 o 
   4   1   7     5115.46     5916.67     93.22 o 
   5   1   7     6068.84     6985.51    134.31 o 
   6   1   7      117.59      131.98      4.62 o 
   7   1   7      504.45      477.47     11.91 o 
   8   1   7       40.72       39.50      3.45 o 
   9   1   7       11.05       11.39      3.24 o 
  10   1   7        0.33        2.85      2.34 o 
  11   1   7     4189.06     3830.88     63.08 o 
  12   1   7      223.47      176.28      5.49 o 
  13   1   7     1153.74     1209.68     24.92 o 
  14   1   7      151.60      147.00      6.32 o 
  15   1   7       10.21       11.51      2.65 o 
  16   1   7        0.04       -0.41      2.40 o 
  17   1   7        2.76        6.65      3.21 o 
 -17   2   7       37.40       19.72      1.95 o 
 -16   2   7        0.27        2.06      2.14 o 
 -15   2   7        3.71        2.88      2.35 o 
 -14   2   7     3678.35     4033.86     36.02 o 
 -13   2   7       63.83       73.92      4.35 o 
 -12   2   7     5806.76     6573.33     64.43 o 
 -11   2   7        1.87        5.54      3.35 o 
 -10   2   7     1079.13     1156.42     12.41 o 
  -9   2   7      141.34      154.44      5.02 o 
  -8   2   7     1015.05      901.82     20.08 o 
  -7   2   7     1264.13     1061.67     19.75 o 
  -6   2   7     2780.95     2676.73     79.38 o 
  -5   2   7    10418.67    10313.93    137.43 o 
  -4   2   7      572.61      603.27     11.59 o 
  -3   2   7     2618.84     2332.51     69.52 o 
  -2   2   7      854.31     1180.84     28.06 o 
  -1   2   7        1.69        6.66      1.47 o 
   0   2   7      115.81      145.66      4.93 o 
   1   2   7     1219.24     1793.08     30.59 o 
   2   2   7    12638.94    16794.48    186.75 o 
   3   2   7      149.13      128.88      3.73 o 
   4   2   7     3279.08     3828.36     92.08 o 
   5   2   7     1506.61     1531.01     18.39 o 
   6   2   7       84.92      118.93      3.98 o 
   7   2   7     1668.09     1647.66     48.72 o 
   8   2   7      408.06      349.60     10.25 o 
   9   2   7      548.90      489.91     10.84 o 
  10   2   7     3863.74     3748.33     90.52 o 
  11   2   7        2.62       10.81      4.12 o 
  12   2   7      535.51      577.56     12.22 o 
  13   2   7        0.47        4.19      3.52 o 
  14   2   7     1074.34     1024.28     31.02 o 
  15   2   7        4.32        5.81      2.94 o 
  16   2   7       40.00       41.86      3.57 o 
  17   2   7      359.79      364.56     31.53 o 
 -17   3   7        2.27        4.57      2.07 o 
 -16   3   7      254.20      262.27      5.56 o 
 -15   3   7       40.85       50.77      3.45 o 
 -14   3   7       34.09       29.48      3.29 o 
 -13   3   7      531.09      626.77     10.81 o 
 -12   3   7     1811.11     2007.98     21.45 o 
 -11   3   7     1513.02     1737.46     21.58 o 
 -10   3   7        4.16        5.80      2.99 o 
  -9   3   7       77.53       84.45      3.38 o 
  -8   3   7      938.42      868.85     23.56 o 
  -7   3   7      256.69      218.40      8.66 o 
  -6   3   7     6725.43     6247.28    103.10 o 
  -5   3   7      309.34      294.90      6.45 o 
  -4   3   7     3042.99     3132.06     62.86 o 
  -3   3   7     7822.92     8705.39    182.56 o 
  -2   3   7      697.30      883.22     19.80 o 
  -1   3   7      714.23      834.13     22.20 o 
   0   3   7        0.95       11.36      1.85 o 
   1   3   7      870.26      858.84     14.13 o 
   2   3   7      151.64      255.96      6.90 o 
   3   3   7     1202.50     1438.35     25.39 o 
   4   3   7     1259.99     1328.35     28.51 o 
   5   3   7       59.95       51.79      3.06 o 
   6   3   7     2487.78     2254.87     68.30 o 
   7   3   7      513.31      409.09     13.07 o 
   8   3   7      127.79      103.20      5.48 o 
   9   3   7       55.05       52.21      3.92 o 
  10   3   7      640.92      624.15     14.34 o 
  11   3   7      124.48      120.71      7.21 o 
  12   3   7       24.94       35.98      4.85 o 
  13   3   7      333.09      349.87     17.24 o 
  14   3   7       51.62       54.20      4.63 o 
  15   3   7      395.80      378.92     14.94 o 
  16   3   7        3.56        3.07      2.32 o 
  17   3   7       28.26       33.61      5.22 o 
 -16   4   7        6.58        4.85      1.73 o 
 -15   4   7      314.24      348.78      9.66 o 
 -14   4   7       23.73       16.67      2.85 o 
 -13   4   7      399.56      438.93     12.15 o 
 -12   4   7       33.62       41.26      3.79 o 
 -11   4   7      113.35       98.19      4.84 o 
 -10   4   7       84.12       76.37      4.31 o 
  -9   4   7     2515.39     2462.99     56.27 o 
  -8   4   7       68.45       59.50      3.05 o 
  -7   4   7      268.78      235.40      7.64 o 
  -6   4   7      650.55      581.68     14.09 o 
  -5   4   7       21.32       35.75      3.31 o 
  -4   4   7      375.56      383.44      6.35 o 
  -3   4   7        5.41       10.20      2.24 o 
  -2   4   7       24.23       34.76      2.76 o 
  -1   4   7      103.74      104.38      4.18 o 
   0   4   7     3391.20     3987.83     93.39 o 
   1   4   7     6410.15     7227.05    100.00 o 
   2   4   7     1268.97     1362.66     24.57 o 
   3   4   7      541.86      469.37     12.39 o 
   4   4   7       45.45       83.88      3.40 o 
   5   4   7      855.20      857.95     27.38 o 
   6   4   7      466.86      373.67     12.12 o 
   7   4   7      434.45      408.84     10.90 o 
   8   4   7        7.64        9.52      3.01 o 
   9   4   7      106.00       78.80      6.04 o 
  10   4   7      148.31      156.81      7.49 o 
  11   4   7      656.54      642.20     19.82 o 
  12   4   7      214.51      216.33      9.99 o 
  13   4   7       43.13       52.75      4.67 o 
  14   4   7       86.37       91.06      5.26 o 
  15   4   7      141.39      146.70      5.40 o 
  16   4   7       94.03       85.47      3.79 o 
 -15   5   7      105.55      113.66      6.16 o 
 -14   5   7       12.62        7.33      2.28 o 
 -13   5   7      417.76      486.19     14.54 o 
 -12   5   7      165.23      182.57      5.65 o 
 -11   5   7      965.92     1040.05     20.27 o 
 -10   5   7      188.08      186.44      6.28 o 
  -9   5   7      113.09      109.08      5.09 o 
  -8   5   7      964.29      931.18     15.31 o 
  -7   5   7      243.30      226.06      4.67 o 
  -6   5   7     1676.25     1583.92     23.02 o 
  -5   5   7      510.02      470.21     13.10 o 
  -4   5   7      515.43      439.34     11.69 o 
  -3   5   7       39.19       29.71      3.17 o 
  -2   5   7     3011.99     2584.58     37.29 o 
  -1   5   7       85.32       80.07      4.26 o 
   0   5   7     1070.43      986.24     30.37 o 
   1   5   7     1054.69     1038.56     35.44 o 
   2   5   7     3250.09     3406.38    124.09 o 
   3   5   7     1386.10     1359.83     35.89 o 
   4   5   7     2036.40     1945.57     81.25 o 
   5   5   7      160.78      159.40      5.92 o 
   6   5   7      239.70      231.33      6.38 o 
   7   5   7     2799.95     2546.26     63.34 o 
   8   5   7        2.06        3.70      3.12 o 
   9   5   7      716.86      687.29     26.66 o 
  10   5   7      556.33      604.71     19.57 o 
  11   5   7      234.77      254.99      8.50 o 
  12   5   7      468.49      477.70     11.60 o 
  13   5   7      146.25      167.40      8.67 o 
  14   5   7       44.00       50.77      4.38 o 
  15   5   7      209.18      225.01     14.53 o 
 -15   6   7      128.49      143.64      8.81 o 
 -14   6   7      123.39      107.56      4.01 o 
 -13   6   7        3.62        4.64      2.15 o 
 -12   6   7      877.08      944.59     14.98 o 
 -11   6   7      439.63      446.66     12.39 o 
 -10   6   7     1514.67     1617.33     38.17 o 
  -9   6   7      167.81      149.17      5.20 o 
  -8   6   7      513.20      497.52     18.52 o 
  -7   6   7      265.14      191.98      6.02 o 
  -6   6   7        9.30        7.61      2.72 o 
  -5   6   7       43.82       34.37      2.81 o 
  -4   6   7      837.36      733.01     21.76 o 
  -3   6   7     4976.95     4400.92     77.93 o 
  -2   6   7     2075.37     1965.94     64.35 o 
  -1   6   7     4400.50     4091.66    132.29 o 
   0   6   7     1614.42     1569.70     60.14 o 
   1   6   7      245.34      239.52     14.29 o 
   2   6   7     3666.40     3388.34     77.42 o 
   3   6   7     1064.54      935.38     19.33 o 
   4   6   7       20.11       10.66      2.66 o 
   5   6   7     1313.43     1175.20     32.20 o 
   6   6   7       58.98       66.37      5.45 o 
   7   6   7      916.56      911.62     31.79 o 
   8   6   7     1672.75     1646.32     34.05 o 
   9   6   7      842.54      835.06     19.21 o 
  10   6   7     1074.49     1084.91     28.94 o 
  11   6   7      669.59      684.62     29.22 o 
  12   6   7      447.17      471.21     29.00 o 
  13   6   7      107.24      103.36      4.92 o 
  14   6   7      478.24      493.89     16.37 o 
  15   6   7       31.84       36.70      9.63 o 
 -14   7   7        5.04        0.98      6.20 o 
 -13   7   7      281.56      290.51      8.40 o 
 -12   7   7      711.11      725.50     10.59 o 
 -11   7   7      423.51      434.73      8.54 o 
 -10   7   7       87.24       79.31      4.18 o 
  -9   7   7        5.67        7.15      2.61 o 
  -8   7   7      136.17      133.68      4.94 o 
  -7   7   7      233.77      229.49      7.36 o 
  -6   7   7      566.75      538.21     25.20 o 
  -5   7   7        0.66        2.19      2.98 o 
  -4   7   7     1201.91     1116.29     56.07 o 
  -3   7   7       96.46      103.54      6.38 o 
  -2   7   7     1168.78     1152.53     61.03 o 
  -1   7   7      493.72      488.09     22.21 o 
   0   7   7      302.67      282.58      9.80 o 
   1   7   7        2.80        2.69      3.07 o 
   2   7   7      765.71      730.53     16.27 o 
   3   7   7     2083.65     2093.45     44.50 o 
   4   7   7     2515.49     2629.65     35.29 o 
   5   7   7      155.84      156.31      6.45 o 
   6   7   7        9.59       10.23      3.48 o 
   7   7   7       12.05       19.30      3.44 o 
   8   7   7      990.45     1029.56     27.91 o 
   9   7   7       48.34       39.71      3.56 o 
  10   7   7      402.73      393.24     11.64 o 
  11   7   7      631.79      655.38     21.17 o 
  12   7   7      115.68      123.20      4.92 o 
  13   7   7      220.30      211.76      6.96 o 
 -12   8   7      360.82      375.88      9.13 o 
 -11   8   7       15.47       17.23      2.67 o 
 -10   8   7      456.65      445.04     16.77 o 
  -9   8   7      202.50      214.81      6.05 o 
  -8   8   7      667.89      646.34     16.66 o 
  -7   8   7       24.60       25.92      3.25 o 
  -6   8   7       45.58       43.91      3.84 o 
  -5   8   7      557.12      635.67     14.75 o 
  -4   8   7      180.13      193.84      8.51 o 
  -3   8   7       36.54       48.88      5.15 o 
  -2   8   7      103.27      110.05      6.61 o 
  -1   8   7     3059.58     3454.77     66.62 o 
   0   8   7      237.79      217.67      9.82 o 
   1   8   7      554.68      537.68     11.05 o 
   2   8   7      203.06      210.11      6.98 o 
   3   8   7      251.01      262.65      8.09 o 
   4   8   7       22.76       24.23      4.07 o 
   5   8   7        6.90        6.31      3.78 o 
   6   8   7      458.21      501.16     10.02 o 
   7   8   7        1.20       -1.31      3.03 o 
   8   8   7      958.62     1032.42     19.61 o 
   9   8   7       10.93       11.06      3.00 o 
  10   8   7       61.78       63.74      4.02 o 
  11   8   7       19.08       15.48      2.69 o 
  12   8   7      265.99      285.10     13.06 o 
 -11   9   7      388.49      403.23     15.68 o 
 -10   9   7      532.99      577.85     23.79 o 
  -9   9   7      830.09      988.74     22.70 o 
  -8   9   7       54.97       56.84      4.91 o 
  -7   9   7      604.54      740.99     22.30 o 
  -6   9   7       97.80       94.12      5.99 o 
  -5   9   7       16.68       24.87      3.91 o 
  -4   9   7        9.17        5.93      3.75 o 
  -3   9   7      429.63      436.76     10.00 o 
  -2   9   7      520.01      582.91     12.62 o 
  -1   9   7      116.14      121.87      6.29 o 
   0   9   7       76.89       91.93      5.33 o 
   1   9   7        1.43       -1.00      3.07 o 
   2   9   7       83.92       84.76      5.33 o 
   3   9   7      550.09      563.45     16.76 o 
   4   9   7      167.36      176.67      7.01 o 
   5   9   7      477.03      496.75     11.46 o 
   6   9   7      816.00      888.96     11.55 o 
   7   9   7      769.92      777.73     22.06 o 
   8   9   7       15.99       14.10      2.58 o 
   9   9   7      233.78      247.52      8.71 o 
  10   9   7        6.74        7.99      3.07 o 
  -8  10   7       54.47       65.39      6.64 o 
  -7  10   7       15.41       17.71      3.06 o 
  -6  10   7      862.17      855.39     56.63 o 
  -5  10   7      366.34      416.27     23.83 o 
  -4  10   7       29.77       30.46      3.25 o 
  -3  10   7      581.56      596.27     16.18 o 
  -2  10   7       57.95       58.13      4.44 o 
  -1  10   7      585.15      554.56     15.66 o 
   0  10   7       14.71       10.36      3.25 o 
   1  10   7      693.64      706.58     19.73 o 
   2  10   7      107.15       95.45      6.01 o 
   3  10   7      990.73     1144.24     23.04 o 
   4  10   7      820.10      909.40     24.98 o 
   5  10   7       43.09       55.62      4.21 o 
   6  10   7      283.72      304.19     14.56 o 
   7  10   7       44.50       58.39      3.92 o 
   8  10   7      333.32      369.12      8.62 o 
  -5  11   7      131.11      116.54     11.01 o 
  -4  11   7      199.15      195.06     11.73 o 
  -3  11   7        3.17        1.67      2.01 o 
  -2  11   7        0.64        0.82      2.10 o 
  -1  11   7       14.07       12.75      2.56 o 
   0  11   7       61.25       46.36      4.77 o 
   1  11   7       12.76        9.05      2.40 o 
   2  11   7      261.23      284.23      6.33 o 
   3  11   7      124.41      119.45      5.52 o 
   4  11   7      624.29      616.36     32.09 o 
   5  11   7      527.62      557.92     28.54 o 
 -17   0   8       29.64       29.40      3.44 o 
 -16   0   8       26.68       26.48      3.55 o 
 -15   0   8      436.40      424.33     20.12 o 
 -14   0   8     1308.60     1300.65     82.76 o 
 -13   0   8     1227.67     1300.66     97.18 o 
 -12   0   8     1069.48     1026.44     84.17 o 
 -11   0   8      101.02       90.32     10.08 o 
 -10   0   8       32.46       31.63      3.87 o 
  -9   0   8     1253.49     1124.69     37.73 o 
  -8   0   8      401.55      360.97     13.66 o 
  -7   0   8     1555.34     1526.60     55.88 o 
  -6   0   8     2528.73     2689.50     99.16 o 
  -5   0   8    28278.75    34286.92    496.07 o 
  -4   0   8     4616.31     5978.73     57.20 o 
  -3   0   8     9556.00    12043.29    187.48 o 
  -2   0   8      149.87      231.86      6.84 o 
  -1   0   8     2833.83     4479.14     68.81 o 
   0   0   8     4922.03     6978.10     80.02 o 
   1   0   8     7704.77    11476.20    178.33 o 
   2   0   8    11772.41    18238.39    221.79 o 
   3   0   8      434.73      751.13     34.71 o 
   4   0   8    61498.24    84926.27   1516.84 o 
   5   0   8      417.00      446.53     27.25 o 
   6   0   8     5748.48     5886.26    186.11 o 
   7   0   8     2174.19     2089.51     99.54 o 
   8   0   8      121.89      102.10     14.14 o 
   9   0   8      343.01      323.02     10.28 o 
  10   0   8      369.40      288.83      7.62 o 
  11   0   8     3250.65     3053.90     47.05 o 
  12   0   8      467.52      464.21     17.54 o 
  13   0   8     1420.21     1419.57     30.53 o 
  14   0   8       12.07        4.21      3.31 o 
  15   0   8       17.11       16.25      3.63 o 
  16   0   8      341.14      307.55     29.39 o 
 -17   1   8        1.52        2.26      1.62 o 
 -16   1   8       28.89       27.31      2.39 o 
 -15   1   8       33.95       40.53      3.12 o 
 -14   1   8      665.67      730.44     12.28 o 
 -13   1   8      925.27      944.92     19.01 o 
 -12   1   8       34.13       38.55      3.82 o 
 -11   1   8      281.01      259.21      7.24 o 
 -10   1   8      121.28      120.98      4.10 o 
  -9   1   8       18.80       16.46      2.52 o 
  -8   1   8       34.59       41.25      2.90 o 
  -7   1   8      487.00      495.45      8.62 o 
  -6   1   8     1989.34     1874.30     32.66 o 
  -5   1   8      139.41      119.99      3.35 o 
  -4   1   8     2824.66     2859.88     99.93 o 
  -3   1   8      152.91      190.74      4.86 o 
  -2   1   8      701.32      637.40     12.21 o 
  -1   1   8       68.66       97.94      4.24 o 
   0   1   8       75.06       93.96      3.65 o 
   1   1   8     4246.67     6058.26     41.44 o 
   2   1   8      731.31      989.50     26.21 o 
   3   1   8     2874.82     3371.44     57.19 o 
   4   1   8     1581.92     1968.60     58.99 o 
   5   1   8       26.38       15.61      2.23 o 
   6   1   8      405.82      399.63      9.73 o 
   7   1   8      186.30      153.22      4.94 o 
   8   1   8      197.41      170.63      7.70 o 
   9   1   8       85.70       70.01      3.58 o 
  10   1   8     1249.11     1157.75     26.30 o 
  11   1   8      330.37      259.69     10.27 o 
  12   1   8     1187.40     1142.96     31.58 o 
  13   1   8      303.23      272.28      8.04 o 
  14   1   8      117.31      110.27      4.69 o 
  15   1   8        0.09       -0.57      2.23 o 
  16   1   8       35.15       32.29      3.17 o 
  17   1   8      370.24      334.56     10.78 o 
 -17   2   8       31.57       21.72      2.31 o 
 -16   2   8       69.31       60.54      3.15 o 
 -15   2   8      230.96      251.76      5.90 o 
 -14   2   8      689.51      792.96     10.51 o 
 -13   2   8       43.24       57.05      4.27 o 
 -12   2   8      354.18      358.48      7.80 o 
 -11   2   8       53.17       61.25      5.08 o 
 -10   2   8     1950.58     2023.54     43.33 o 
  -9   2   8       65.00       52.52      3.04 o 
  -8   2   8      550.43      531.20     13.40 o 
  -7   2   8      148.61      127.83      5.68 o 
  -6   2   8      656.22      613.07     15.53 o 
  -5   2   8      161.45      146.88      5.58 o 
  -4   2   8     4708.73     4999.82    160.31 o 
  -3   2   8     1684.86     1890.58     53.34 o 
  -2   2   8     4799.87     5714.08    114.62 o 
  -1   2   8      789.87      962.36     15.28 o 
   0   2   8     4160.49     6057.82     62.04 o 
   1   2   8      287.47      388.56     13.37 o 
   2   2   8      847.85     1069.66     24.80 o 
   3   2   8      891.74      970.73     22.57 o 
   4   2   8      507.22      683.46     12.19 o 
   5   2   8      377.13      385.42      8.84 o 
   6   2   8       16.71       21.73      2.76 o 
   7   2   8      120.63      144.04      5.39 o 
   8   2   8      456.39      400.29      9.75 o 
   9   2   8      430.04      390.17     14.34 o 
  10   2   8      288.32      279.37      9.05 o 
  11   2   8        1.14        6.31      3.54 o 
  12   2   8      571.17      632.48     17.12 o 
  13   2   8       49.51       55.86      5.09 o 
  14   2   8       12.15        9.42      3.29 o 
  15   2   8       25.68       27.06      3.48 o 
  16   2   8       20.72       24.59      2.87 o 
 -16   3   8      253.31      263.83      5.53 o 
 -15   3   8      365.24      397.74      7.61 o 
 -14   3   8      267.84      263.50      6.11 o 
 -13   3   8      881.77      988.23     14.49 o 
 -12   3   8     1923.56     2071.67     24.63 o 
 -11   3   8      604.45      673.58     11.27 o 
 -10   3   8      155.31      149.34      5.80 o 
  -9   3   8     1154.40     1085.58     18.20 o 
  -8   3   8      119.94      102.92      3.93 o 
  -7   3   8        0.29        1.58      3.50 o 
  -6   3   8     2291.48     2190.92     59.00 o 
  -5   3   8      171.91      178.72      7.03 o 
  -4   3   8     3632.28     3681.91     76.50 o 
  -3   3   8      886.13      907.16     34.88 o 
  -2   3   8     2509.08     2758.78     57.45 o 
  -1   3   8      897.02     1137.36     21.19 o 
   0   3   8     1127.05     1501.20     33.53 o 
   1   3   8      207.09      183.10      4.08 o 
   2   3   8      160.88      131.73      4.08 o 
   3   3   8     2114.74     2361.63     33.63 o 
   4   3   8      114.94      138.20      4.29 o 
   5   3   8     2706.27     2760.75     41.02 o 
   6   3   8      138.28      126.40      6.08 o 
   7   3   8       78.40       79.67      5.19 o 
   8   3   8      126.84      103.80      4.42 o 
   9   3   8        0.22        1.83      2.98 o 
  10   3   8      831.43      876.04     15.29 o 
  11   3   8      715.61      790.77     19.01 o 
  12   3   8     1283.85     1276.08     44.25 o 
  13   3   8       37.43       42.06      4.71 o 
  14   3   8      428.46      444.35      9.25 o 
  15   3   8      107.77       99.64      4.77 o 
  16   3   8        2.12       -0.09      2.04 o 
 -16   4   8      133.95      143.23      3.72 o 
 -15   4   8      339.51      370.20      6.89 o 
 -14   4   8       18.11       21.19      2.81 o 
 -13   4   8      169.40      196.35      5.65 o 
 -12   4   8     1204.64     1288.76     32.63 o 
 -11   4   8      110.70      120.89      5.03 o 
 -10   4   8     1866.55     1962.75     42.54 o 
  -9   4   8      345.81      338.30      9.86 o 
  -8   4   8      250.45      244.31      4.88 o 
  -7   4   8      645.85      568.18      8.55 o 
  -6   4   8     1518.29     1365.84     28.95 o 
  -5   4   8     2882.46     2730.57     61.85 o 
  -4   4   8      306.88      260.56      8.19 o 
  -3   4   8    11374.03    10883.19    261.46 o 
  -2   4   8      995.66     1039.08     10.91 o 
  -1   4   8        6.46       15.79      2.67 o 
   0   4   8     1243.58     1302.49     45.56 o 
   1   4   8       50.54       35.97      2.97 o 
   2   4   8     6930.55     7229.41     74.31 o 
   3   4   8      160.72      181.02      4.89 o 
   4   4   8     5948.84     6064.74    106.87 o 
   5   4   8        9.78        7.25      2.87 o 
   6   4   8     1209.23     1048.08     21.44 o 
   7   4   8      488.83      407.78      8.52 o 
   8   4   8      815.64      779.28     15.56 o 
   9   4   8      197.93      190.02      7.34 o 
  10   4   8      111.11      103.81      6.51 o 
  11   4   8     1740.81     1917.76     32.48 o 
  12   4   8       14.73       17.12      3.95 o 
  13   4   8      428.08      466.30     20.18 o 
  14   4   8      518.82      546.41      9.79 o 
  15   4   8       34.66       33.25      3.29 o 
  16   4   8       20.86       23.84      2.45 o 
 -15   5   8      292.58      283.03      5.20 o 
 -14   5   8      218.50      234.63      6.96 o 
 -13   5   8        6.35       12.33      2.50 o 
 -12   5   8      109.71      102.93      4.53 o 
 -11   5   8     2513.39     2706.23     49.40 o 
 -10   5   8      459.96      443.57     12.56 o 
  -9   5   8      139.05      124.42      5.21 o 
  -8   5   8      370.75      361.17      8.92 o 
  -7   5   8     3666.14     3217.23     55.11 o 
  -6   5   8       22.60       45.30      4.30 o 
  -5   5   8     1024.66      965.34     16.04 o 
  -4   5   8     1863.56     1748.84     30.45 o 
  -3   5   8      352.40      334.42      9.75 o 
  -2   5   8     6234.70     6035.42    106.27 o 
  -1   5   8      400.02      422.11      9.71 o 
   0   5   8       48.72       99.12      4.79 o 
   1   5   8      738.03      667.57     18.60 o 
   2   5   8      866.61      855.28     36.01 o 
   3   5   8      446.99      401.61     15.58 o 
   4   5   8        0.92        8.98      3.65 o 
   5   5   8      408.30      360.14      6.83 o 
   6   5   8     3595.60     3305.63     67.35 o 
   7   5   8     4217.84     3897.60     98.82 o 
   8   5   8      111.16       84.35      5.26 o 
   9   5   8        6.23        6.03      3.39 o 
  10   5   8     2745.86     2989.67     70.29 o 
  11   5   8      360.48      378.70     20.65 o 
  12   5   8      524.18      579.53     22.96 o 
  13   5   8      234.33      245.71     10.74 o 
  14   5   8        0.79        1.86      2.35 o 
  15   5   8      754.18      774.40     13.55 o 
 -14   6   8       14.67       16.70      2.06 o 
 -13   6   8        2.51        4.73      1.97 o 
 -12   6   8       47.36       43.99      3.09 o 
 -11   6   8       77.80       82.89      4.02 o 
 -10   6   8       10.41        7.05      2.72 o 
  -9   6   8      133.77      155.78      5.57 o 
  -8   6   8      422.48      388.92      9.32 o 
  -7   6   8      506.71      480.63     15.24 o 
  -6   6   8      273.18      261.61      8.39 o 
  -5   6   8       12.87       11.83      3.05 o 
  -4   6   8       57.09       48.12      3.05 o 
  -3   6   8     1074.46      974.18     26.93 o 
  -2   6   8      865.29      825.20     13.86 o 
  -1   6   8        1.67        5.01      2.40 o 
   0   6   8      974.14      832.82     16.50 o 
   1   6   8        1.32        3.36      2.39 o 
   2   6   8        0.69        3.28      2.22 o 
   3   6   8       44.03       31.66      3.19 o 
   4   6   8     1499.93     1433.74     26.36 o 
   5   6   8       69.84       73.93      5.49 o 
   6   6   8       63.24       61.46      5.14 o 
   7   6   8       46.63       51.90      4.19 o 
   8   6   8      184.49      184.81      5.99 o 
   9   6   8        0.08        3.96      2.81 o 
  10   6   8      344.56      341.29     13.48 o 
  11   6   8      103.61      100.09      5.84 o 
  12   6   8        9.14        6.08      3.12 o 
  13   6   8      114.56      106.40      5.74 o 
  14   6   8        6.92        6.93      2.14 o 
 -13   7   8       38.68       24.97      2.30 o 
 -12   7   8       62.39       62.72      3.18 o 
 -11   7   8      981.87     1050.20     31.67 o 
 -10   7   8     1573.56     1692.37     43.00 o 
  -9   7   8      100.20      106.13      5.44 o 
  -8   7   8     2287.43     2197.28     67.11 o 
  -7   7   8       37.73       37.63      3.94 o 
  -6   7   8      706.24      683.48     17.06 o 
  -5   7   8        8.53       10.81      3.08 o 
  -4   7   8      120.86      106.44      6.81 o 
  -3   7   8       36.46       35.15      3.53 o 
  -2   7   8      804.68      750.39     24.27 o 
  -1   7   8     3594.66     3754.09     85.46 o 
   0   7   8       11.89        9.75      3.17 o 
   1   7   8     4263.41     4348.27     73.12 o 
   2   7   8       58.61       53.45      3.97 o 
   3   7   8      142.94      155.46      6.14 o 
   4   7   8      290.10      277.82      7.36 o 
   5   7   8      241.92      243.96     10.72 o 
   6   7   8      164.55      160.58      7.95 o 
   7   7   8     1811.89     1812.86     33.77 o 
   8   7   8     1326.98     1370.01     35.07 o 
   9   7   8      826.40      836.91     16.95 o 
  10   7   8      877.94      864.85     16.90 o 
  11   7   8        8.69        7.52      2.88 o 
  12   7   8        1.86        2.95      2.41 o 
  13   7   8        0.36        1.61      2.40 o 
 -12   8   8      491.75      488.98     14.11 o 
 -11   8   8      279.72      322.13     12.72 o 
 -10   8   8      237.54      242.73      9.91 o 
  -9   8   8      259.96      272.01     12.35 o 
  -8   8   8        1.37        1.60      2.90 o 
  -7   8   8      723.80      802.68     12.56 o 
  -6   8   8      314.40      323.66      8.19 o 
  -5   8   8      446.14      496.32     19.06 o 
  -4   8   8        5.20        6.76      3.83 o 
  -3   8   8      698.10      732.87     12.83 o 
  -2   8   8        0.96        7.57      3.89 o 
  -1   8   8       20.75       22.69      4.07 o 
   0   8   8       54.26       67.97      5.27 o 
   1   8   8       14.72       19.56      3.65 o 
   2   8   8      492.40      512.80     10.08 o 
   3   8   8      139.46      136.60      6.42 o 
   4   8   8      899.08      914.12     12.91 o 
   5   8   8        0.05        1.36      3.51 o 
   6   8   8      268.66      252.72     10.71 o 
   7   8   8        8.62       11.50      3.81 o 
   8   8   8      195.02      191.61      7.10 o 
   9   8   8      114.55      103.31      5.94 o 
  10   8   8       24.52       24.53      2.94 o 
  11   8   8      156.24      147.64      5.61 o 
 -10   9   8        0.99        1.24      3.26 o 
  -9   9   8       22.05       20.55      2.87 o 
  -8   9   8        6.76        8.32      2.44 o 
  -7   9   8       12.26       13.50      2.84 o 
  -6   9   8      865.15      987.00     20.44 o 
  -5   9   8      298.09      300.54     11.25 o 
  -4   9   8      606.23      725.52     12.00 o 
  -3   9   8        5.14        2.87      3.54 o 
  -2   9   8       88.06       77.52      6.31 o 
  -1   9   8       22.65       28.32      3.83 o 
   0   9   8      559.42      604.92     10.00 o 
   1   9   8      318.21      330.52      7.64 o 
   2   9   8       24.85       18.19      3.49 o 
   3   9   8      949.22     1069.54     21.56 o 
   4   9   8      146.77      166.61      6.95 o 
   5   9   8      282.04      303.58      7.01 o 
   6   9   8       33.78       28.97      3.21 o 
   7   9   8        4.27        6.18      2.81 o 
   8   9   8        8.47       10.99      2.63 o 
   9   9   8      169.76      169.13      8.53 o 
  -8  10   8        1.52        5.87      3.26 o 
  -7  10   8      162.48      175.85     12.31 o 
  -6  10   8        0.21        1.12      2.13 o 
  -5  10   8      172.10      167.70      9.90 o 
  -4  10   8      120.83      123.97      6.25 o 
  -3  10   8        9.02       10.24      2.66 o 
  -2  10   8      115.25      130.43      5.35 o 
  -1  10   8      845.19      839.57     22.03 o 
   0  10   8      353.67      350.74      9.74 o 
   1  10   8      162.47      148.85      5.67 o 
   2  10   8        1.91        0.94      2.43 o 
   3  10   8       32.83       33.37      3.14 o 
   4  10   8       91.06       88.99      5.18 o 
   5  10   8       23.47       21.50      2.46 o 
   6  10   8       26.33       24.77      4.90 o 
   7  10   8      147.36      145.45      6.89 o 
   8  10   8       34.83       48.95      8.48 o 
  -4  11   8      102.31      117.02     10.58 o 
  -3  11   8      230.61      228.70     18.92 o 
  -2  11   8       19.22       22.36      2.55 o 
  -1  11   8      583.92      555.99     26.47 o 
   0  11   8        0.65        3.40      2.21 o 
   1  11   8        0.17        1.16      2.20 o 
   2  11   8      247.46      245.32      6.83 o 
   3  11   8      114.12      103.83      8.16 o 
   4  11   8        5.29        4.89      3.26 o 
 -16   1   9      211.60      217.22      4.84 o 
 -15   1   9      579.32      602.91     17.06 o 
 -14   1   9     1332.49     1397.67     27.56 o 
 -13   1   9      466.46      509.23     13.73 o 
 -12   1   9     2289.22     2410.45     66.22 o 
 -11   1   9      407.57      386.75     12.43 o 
 -10   1   9      382.17      305.28      9.95 o 
  -9   1   9        1.66        4.05      2.64 o 
  -8   1   9        5.11        4.82      2.80 o 
  -7   1   9       34.84       48.28      3.15 o 
  -6   1   9     2228.46     2165.07     28.10 o 
  -5   1   9     2130.00     2222.94     51.05 o 
  -4   1   9      658.93      706.65     21.40 o 
  -3   1   9    12567.21    16127.78    235.92 o 
  -2   1   9     1384.07     1767.78     21.49 o 
  -1   1   9     1128.37     1383.81     17.40 o 
   0   1   9      384.35      660.52      8.85 o 
   1   1   9       17.94       64.17      3.00 o 
   2   1   9       15.68       24.47      2.18 o 
   3   1   9     2107.01     2855.48     58.90 o 
   4   1   9     3824.81     5046.43     68.43 o 
   5   1   9     6478.91     8093.34    134.59 o 
   6   1   9     4114.92     4684.06    113.19 o 
   7   1   9      263.16      253.13     13.48 o 
   8   1   9      412.00      359.76     12.77 o 
   9   1   9       83.20       67.71      3.77 o 
  10   1   9       78.92       62.97      4.59 o 
  11   1   9      297.89      278.24      7.83 o 
  12   1   9     1274.13     1275.58     38.31 o 
  13   1   9       26.29       32.10      3.32 o 
  14   1   9     1447.43     1397.22     38.63 o 
  15   1   9      367.17      337.28     13.59 o 
  16   1   9       11.47       11.26      2.68 o 
 -16   2   9      186.69      188.50      4.91 o 
 -15   2   9      319.82      279.51      6.30 o 
 -14   2   9        0.33        1.03      2.56 o 
 -13   2   9     2589.88     2884.06     39.55 o 
 -12   2   9      291.55      270.65      6.79 o 
 -11   2   9     3350.82     3586.40     43.93 o 
 -10   2   9        5.02       10.18      3.37 o 
  -9   2   9     4212.51     4267.73     70.19 o 
  -8   2   9      197.27      182.78      8.31 o 
  -7   2   9      195.99      159.69      8.25 o 
  -6   2   9     3431.26     2835.91     99.74 o 
  -5   2   9     1082.22     1077.44     35.22 o 
  -4   2   9     4169.80     3936.93     92.48 o 
  -3   2   9     1584.56     1882.09     41.93 o 
  -2   2   9     4588.42     5246.26     96.45 o 
  -1   2   9     1190.72     1483.87     18.69 o 
   0   2   9      150.66      190.43      4.35 o 
   1   2   9      109.36       71.04      4.31 o 
   2   2   9      333.00      471.77     12.14 o 
   3   2   9      370.49      363.78      8.36 o 
   4   2   9     2097.15     2433.69     48.37 o 
   5   2   9      543.88      614.90     15.28 o 
   6   2   9     1209.75     1146.24     21.88 o 
   7   2   9      202.65      193.10      7.81 o 
   8   2   9      128.47      114.83      4.64 o 
   9   2   9      286.20      258.04     10.98 o 
  10   2   9       15.95       20.15      4.13 o 
  11   2   9     1733.40     1745.40     61.83 o 
  12   2   9      187.82      171.65      6.31 o 
  13   2   9     1297.96     1456.25     36.88 o 
  14   2   9        0.17        8.41      3.08 o 
  15   2   9      113.07      125.04      5.00 o 
  16   2   9        0.34        2.88      2.12 o 
 -16   3   9      112.97      119.79      3.58 o 
 -15   3   9      214.79      227.62      6.19 o 
 -14   3   9      311.41      326.30      7.47 o 
 -13   3   9      172.52      169.68      5.46 o 
 -12   3   9      253.93      306.84      7.11 o 
 -11   3   9     2505.65     2720.60     32.80 o 
 -10   3   9     1428.54     1615.36     14.83 o 
  -9   3   9      756.55      707.73     20.08 o 
  -8   3   9        1.35        3.45      2.32 o 
  -7   3   9     1957.23     1666.35     26.83 o 
  -6   3   9      448.76      404.51     18.61 o 
  -5   3   9     4148.19     3833.23    165.32 o 
  -4   3   9      980.48     1004.08     36.32 o 
  -3   3   9      956.70      925.81     23.63 o 
  -2   3   9      605.70      705.27     12.08 o 
  -1   3   9     1494.99     1930.26     35.50 o 
   0   3   9      166.16      247.44      6.64 o 
   1   3   9     1125.62     1430.27     27.85 o 
   2   3   9      399.37      397.24      7.13 o 
   3   3   9       62.31       76.41      4.55 o 
   4   3   9     2072.05     2249.10     31.88 o 
   5   3   9      441.78      417.35      6.96 o 
   6   3   9     1334.87     1241.38     32.97 o 
   7   3   9      709.98      668.04     15.46 o 
   8   3   9      173.62      170.50      7.36 o 
   9   3   9      144.95      144.72      6.96 o 
  10   3   9     1370.02     1425.56     27.55 o 
  11   3   9      300.72      335.98      9.81 o 
  12   3   9        2.75        7.88      3.56 o 
  13   3   9       61.28       62.72      4.90 o 
  14   3   9      458.69      470.32     12.21 o 
  15   3   9       66.57       58.59      3.84 o 
  16   3   9      435.63      435.57      8.34 o 
 -15   4   9       48.70       43.42      2.58 o 
 -14   4   9       93.41      110.80      4.01 o 
 -13   4   9        1.15        1.34      2.41 o 
 -12   4   9      477.00      496.48      9.83 o 
 -11   4   9      121.57      122.01      4.97 o 
 -10   4   9      165.89      169.84      5.63 o 
  -9   4   9      819.95      799.68     16.62 o 
  -8   4   9      314.14      284.12     10.01 o 
  -7   4   9     2283.60     1985.96     41.83 o 
  -6   4   9     2492.57     2259.07     31.21 o 
  -5   4   9     1677.15     1602.18     59.51 o 
  -4   4   9       76.44       80.75      4.54 o 
  -3   4   9      741.00      723.41     10.05 o 
  -2   4   9       40.83       59.21      4.00 o 
  -1   4   9       91.72      112.44      4.65 o 
   0   4   9      445.88      592.10     19.97 o 
   1   4   9     1322.66     1429.04     42.20 o 
   2   4   9     1046.49     1128.77     23.11 o 
   3   4   9      743.00      811.63     20.26 o 
   4   4   9     1922.29     1977.13     45.42 o 
   5   4   9      119.13       96.15      4.86 o 
   6   4   9      663.50      633.28     14.32 o 
   7   4   9      746.44      720.80     13.00 o 
   8   4   9       41.21       44.27      4.31 o 
   9   4   9       49.19       42.12      4.21 o 
  10   4   9      236.31      200.83      7.97 o 
  11   4   9        5.63        3.85      3.60 o 
  12   4   9       47.52       53.87      4.95 o 
  13   4   9       35.40       33.80      3.91 o 
  14   4   9      684.62      655.32     17.08 o 
  15   4   9      190.90      198.59      5.44 o 
 -15   5   9       15.64       14.69      5.71 o 
 -14   5   9       23.02       21.49      2.28 o 
 -13   5   9        4.28        6.83      2.18 o 
 -12   5   9      270.14      302.61      9.16 o 
 -11   5   9        4.20       10.63      2.83 o 
 -10   5   9      410.44      397.50     16.09 o 
  -9   5   9        5.09        1.92      2.96 o 
  -8   5   9      746.73      699.88     16.57 o 
  -7   5   9     1410.90     1327.54     34.03 o 
  -6   5   9      890.19      804.31     28.27 o 
  -5   5   9      396.38      344.66      9.43 o 
  -4   5   9      257.40      233.58      5.31 o 
  -3   5   9      439.49      400.68      7.90 o 
  -2   5   9     2347.18     2224.91     40.24 o 
  -1   5   9      238.63      198.59      6.32 o 
   0   5   9       76.84       92.32      4.71 o 
   1   5   9     3104.38     2978.57     69.30 o 
   2   5   9     3637.70     3842.82    104.18 o 
   3   5   9     1461.21     1489.39     24.22 o 
   4   5   9      277.22      277.89      7.01 o 
   5   5   9       60.98       46.70      3.64 o 
   6   5   9     2027.92     1877.08     63.51 o 
   7   5   9      303.97      330.54      9.22 o 
   8   5   9     1152.18     1234.22     20.11 o 
   9   5   9      522.76      562.12     16.90 o 
  10   5   9      407.50      453.71     25.22 o 
  11   5   9       62.35       66.84      5.16 o 
  12   5   9       97.03       98.96      5.49 o 
  13   5   9       14.09       14.81      3.27 o 
  14   5   9       41.36       48.08      3.49 o 
  15   5   9      198.92      166.33      4.25 o 
 -14   6   9      497.10      544.43     19.47 o 
 -13   6   9       16.51       15.62      2.16 o 
 -12   6   9      212.23      209.02      4.65 o 
 -11   6   9     1368.75     1389.29     33.69 o 
 -10   6   9      280.48      293.98      9.35 o 
  -9   6   9     1062.10     1002.52     17.19 o 
  -8   6   9     1355.92     1257.06     24.69 o 
  -7   6   9      367.36      342.38     10.32 o 
  -6   6   9     1735.04     1608.30     56.27 o 
  -5   6   9      622.22      575.20     21.75 o 
  -4   6   9     1349.85     1323.83     32.19 o 
  -3   6   9     2181.12     2008.21     48.34 o 
  -2   6   9     1740.50     1557.57     29.01 o 
  -1   6   9     1478.32     1372.26     22.82 o 
   0   6   9     4344.86     3932.21     79.60 o 
   1   6   9     2176.69     2027.66     39.09 o 
   2   6   9       10.24        9.73      2.78 o 
   3   6   9     1904.85     1750.81     41.88 o 
   4   6   9      113.33      114.54      5.87 o 
   5   6   9       39.44       33.24      4.47 o 
   6   6   9     4104.16     3927.47    115.05 o 
   7   6   9     1958.75     1984.46     56.79 o 
   8   6   9      475.12      514.93     17.07 o 
   9   6   9      674.42      681.25     19.52 o 
  10   6   9      634.40      625.67     18.89 o 
  11   6   9      855.92     1004.19     31.29 o 
  12   6   9      128.39      142.31      5.77 o 
  13   6   9        7.64        6.55      2.37 o 
  14   6   9      146.71      153.12      5.69 o 
 -13   7   9       59.04       46.41      4.28 o 
 -12   7   9      531.80      525.78     21.64 o 
 -11   7   9      136.90      153.45      5.67 o 
 -10   7   9       22.90       24.20      2.84 o 
  -9   7   9      142.98      114.15      5.37 o 
  -8   7   9       12.61       10.04      3.19 o 
  -7   7   9       66.63       72.59      4.81 o 
  -6   7   9     1409.93     1400.66     33.04 o 
  -5   7   9      761.14      708.72     22.53 o 
  -4   7   9      116.64      121.13      5.14 o 
  -3   7   9     1087.97     1017.74     39.43 o 
  -2   7   9      372.78      359.09     18.30 o 
  -1   7   9      124.19      123.79      5.31 o 
   0   7   9        0.08       -1.37      2.86 o 
   1   7   9      178.16      164.39      6.06 o 
   2   7   9      115.82       95.84      4.73 o 
   3   7   9      281.69      325.33     11.63 o 
   4   7   9      876.49      896.65     23.72 o 
   5   7   9      425.50      429.04     12.10 o 
   6   7   9      270.34      289.58     12.68 o 
   7   7   9      693.60      670.57     26.05 o 
   8   7   9      173.02      159.49      6.11 o 
   9   7   9      402.82      401.48     11.73 o 
  10   7   9        4.96        5.55      2.59 o 
  11   7   9      274.91      293.18     10.64 o 
  12   7   9      387.25      411.57      6.77 o 
  13   7   9        1.27        0.65      2.61 o 
 -11   8   9      115.96      105.76      3.99 o 
 -10   8   9       12.71        9.54      2.66 o 
  -9   8   9      428.96      430.44      8.19 o 
  -8   8   9      211.07      227.59      6.31 o 
  -7   8   9      293.91      289.32      7.77 o 
  -6   8   9       26.46       23.86      3.14 o 
  -5   8   9      118.87      113.46      5.37 o 
  -4   8   9      672.30      673.05     26.91 o 
  -3   8   9        0.07        1.81      2.93 o 
  -2   8   9      113.25       99.68      5.80 o 
  -1   8   9        0.81        3.41      2.89 o 
   0   8   9     3826.94     3752.73    107.81 o 
   1   8   9        7.71        5.32      2.71 o 
   2   8   9      901.07      952.51     27.14 o 
   3   8   9      153.22      154.97      5.53 o 
   4   8   9      206.79      196.44      8.48 o 
   5   8   9      853.23      852.56     24.91 o 
   6   8   9        3.29        2.85      2.97 o 
   7   8   9      321.16      333.10     10.74 o 
   8   8   9        9.05       12.57      2.82 o 
   9   8   9     1300.55     1257.08     29.76 o 
  10   8   9       85.84       79.23      5.22 o 
  11   8   9        6.14        6.85      3.26 o 
  -9   9   9      147.88      153.95      4.84 o 
  -8   9   9      269.41      297.94      6.73 o 
  -7   9   9       43.09       58.56      4.03 o 
  -6   9   9      735.37      872.32     22.66 o 
  -5   9   9        0.19        2.63      2.95 o 
  -4   9   9      139.67      153.51      6.27 o 
  -3   9   9       44.18       43.54      4.89 o 
  -2   9   9       13.66        9.28      3.15 o 
  -1   9   9     1092.51     1170.27     21.95 o 
   0   9   9       31.44       28.89      3.39 o 
   1   9   9      652.09      674.78     13.72 o 
   2   9   9       21.47       16.42      3.23 o 
   3   9   9        0.39        5.64      2.75 o 
   4   9   9       88.67       83.52      8.39 o 
   5   9   9       18.10       28.29      3.78 o 
   6   9   9       40.05       42.00      4.08 o 
   7   9   9      295.45      300.73     15.66 o 
   8   9   9      557.46      508.18     18.49 o 
   9   9   9        2.85        1.00      2.50 o 
  -7  10   9       63.26       59.26      5.65 o 
  -6  10   9       63.65       59.63      3.61 o 
  -5  10   9      217.67      225.39      8.38 o 
  -4  10   9      132.55      123.14      6.52 o 
  -3  10   9       82.69       85.42      4.10 o 
  -2  10   9      367.14      384.11     17.67 o 
  -1  10   9       63.58       52.17      3.69 o 
   0  10   9      475.70      451.78     12.04 o 
   1  10   9      102.88       86.93      5.36 o 
   2  10   9     1174.17     1139.57     43.21 o 
   3  10   9       62.43       66.27      3.37 o 
   4  10   9      899.58      807.63     46.12 o 
   5  10   9      195.82      167.86     17.86 o 
   6  10   9      167.89      175.56     16.26 o 
   7  10   9      667.10      685.57     14.88 o 
  -2  11   9        0.02        0.60      2.60 o 
  -1  11   9      117.05      101.21     16.81 o 
   0  11   9       51.34       30.68      3.92 o 
   1  11   9        8.44        2.61      2.94 o 
   2  11   9        9.60       10.44      3.26 o 
 -16   0  10      377.68      358.82     12.41 o 
 -15   0  10       12.98       21.98      3.57 o 
 -14   0  10      485.84      467.55     20.93 o 
 -13   0  10     2184.21     2326.00     28.20 o 
 -12   0  10     2414.72     2802.44     27.68 o 
 -11   0  10      248.94      266.27     10.40 o 
 -10   0  10        4.68        7.46      4.83 o 
  -9   0  10      346.00      312.54     10.69 o 
  -8   0  10      707.66      678.86     24.70 o 
  -7   0  10      434.92      529.66     28.43 o 
  -6   0  10      202.94      240.60     25.30 o 
  -5   0  10        0.08       14.19      4.02 o 
  -4   0  10    14723.27    18528.99    458.47 o 
  -3   0  10     1705.18     2018.06     65.66 o 
  -2   0  10    14452.14    16689.79    472.74 o 
  -1   0  10     1577.80     2027.72     91.19 o 
   0   0  10     1698.96     2139.37     31.70 o 
   1   0  10       30.05       34.82      3.93 o 
   2   0  10        4.25       66.50      5.83 o 
   3   0  10     4940.81     6979.70    251.78 o 
   4   0  10       32.61       46.79      4.72 o 
   5   0  10    17852.21    23013.46    381.70 o 
   6   0  10     2991.60     3651.58    177.81 o 
   7   0  10     4229.38     4635.54    290.57 o 
   8   0  10       15.60       11.84      3.83 o 
   9   0  10        1.15        2.80      6.16 o 
  10   0  10      371.24      357.66     25.77 o 
  11   0  10      239.84      201.37     20.10 o 
  12   0  10     2205.41     2247.17     40.27 o 
  13   0  10      421.15      405.65     11.98 o 
  14   0  10     3378.06     3116.68    130.32 o 
  15   0  10       29.48       35.25      4.38 o 
 -16   1  10       26.44       13.03      2.00 o 
 -15   1  10      115.12      108.29      4.27 o 
 -14   1  10      151.49      170.62      8.10 o 
 -13   1  10      344.29      385.06     12.59 o 
 -12   1  10      822.01      769.69     24.62 o 
 -11   1  10      291.40      279.73     11.10 o 
 -10   1  10      412.61      395.15      9.27 o 
  -9   1  10        0.79        1.58      3.61 o 
  -8   1  10      110.07      105.06      6.23 o 
  -7   1  10       23.27       19.12      3.92 o 
  -6   1  10     1454.07     1444.63     26.64 o 
  -5   1  10       33.66       64.94      7.21 o 
  -4   1  10      335.99      462.70     14.26 o 
  -3   1  10     6992.23     8676.90    163.25 o 
  -2   1  10      544.01      708.12     11.38 o 
  -1   1  10      388.69      353.20      6.02 o 
   0   1  10       40.20       69.25      3.90 o 
   1   1  10      478.17      533.54     10.88 o 
   2   1  10      390.93      491.56      7.68 o 
   3   1  10     1105.96     1310.26     23.86 o 
   4   1  10     2997.26     3785.13     97.19 o 
   5   1  10     2311.04     2788.73     49.08 o 
   6   1  10     1002.90     1086.33     16.76 o 
   7   1  10        0.50        3.65      2.87 o 
   8   1  10       75.61       62.97      3.87 o 
   9   1  10       11.81       12.50      3.60 o 
  10   1  10       29.35       25.19      4.10 o 
  11   1  10     1406.73     1433.11     20.34 o 
  12   1  10       42.29       35.17      3.62 o 
  13   1  10      736.66      734.21      9.50 o 
  14   1  10      467.90      447.16     10.57 o 
  15   1  10       30.20       21.39      2.81 o 
  16   1  10       28.16       22.52      4.90 o 
 -16   2  10        4.48        5.41      1.77 o 
 -15   2  10      149.07      131.93      3.95 o 
 -14   2  10      591.41      605.23     13.88 o 
 -13   2  10      447.38      455.97      8.38 o 
 -12   2  10        1.83        4.72      3.09 o 
 -11   2  10      167.81      144.06      5.66 o 
 -10   2  10      540.42      571.31     12.68 o 
  -9   2  10     1768.22     1624.37     26.28 o 
  -8   2  10        6.44        9.63      2.74 o 
  -7   2  10        1.87        4.60      2.91 o 
  -6   2  10       12.53       18.27      3.97 o 
  -5   2  10     2470.60     2377.56     83.66 o 
  -4   2  10      184.12      162.22      4.95 o 
  -3   2  10      918.78     1038.75     11.04 o 
  -2   2  10     1252.78     1586.16     29.87 o 
  -1   2  10     1470.08     1770.45     31.37 o 
   0   2  10      620.44      776.08     17.54 o 
   1   2  10       34.25       56.33      3.58 o 
   2   2  10      155.70      193.20      6.69 o 
   3   2  10     1082.24     1370.32     22.57 o 
   4   2  10        3.55        6.49      2.36 o 
   5   2  10      157.75      205.29      6.10 o 
   6   2  10      276.60      234.48      7.46 o 
   7   2  10        0.06        0.50      2.29 o 
   8   2  10      188.44      206.39      6.24 o 
   9   2  10        7.46       14.78      3.54 o 
  10   2  10      962.27      948.02     26.65 o 
  11   2  10      222.92      234.06      8.95 o 
  12   2  10       38.57       52.98      4.40 o 
  13   2  10      525.87      541.25     16.98 o 
  14   2  10      158.21      172.85      5.94 o 
  15   2  10      136.18      143.23      4.94 o 
  16   2  10       49.38       40.80      5.87 o 
 -15   3  10      236.94      240.11      5.11 o 
 -14   3  10       75.65       86.13      3.97 o 
 -13   3  10        5.68        4.43      2.54 o 
 -12   3  10     1207.41     1303.84     21.67 o 
 -11   3  10     2895.70     3021.95     27.21 o 
 -10   3  10      219.23      222.85      6.52 o 
  -9   3  10      686.62      654.42      9.54 o 
  -8   3  10      929.63      810.55     30.12 o 
  -7   3  10      300.34      247.33      9.00 o 
  -6   3  10      964.74      883.02     19.17 o 
  -5   3  10     1274.44     1084.06     40.01 o 
  -4   3  10      343.03      361.77     13.44 o 
  -3   3  10     2218.67     2310.37     42.51 o 
  -2   3  10     1828.85     2122.01     96.54 o 
  -1   3  10      293.32      336.62      6.92 o 
   0   3  10       36.94       49.12      3.52 o 
   1   3  10     1433.15     1673.96     41.33 o 
   2   3  10      385.23      421.29     10.32 o 
   3   3  10      191.77      188.62      5.20 o 
   4   3  10      980.20      960.72     14.28 o 
   5   3  10      330.08      345.56      7.79 o 
   6   3  10     3601.87     3553.83     54.63 o 
   7   3  10     1471.51     1401.59     26.03 o 
   8   3  10      200.80      168.95      7.00 o 
   9   3  10        1.96        2.22      3.53 o 
  10   3  10       16.20       16.52      4.05 o 
  11   3  10        3.23        3.13      3.16 o 
  12   3  10       22.49       18.56      3.92 o 
  13   3  10      351.76      361.46     11.23 o 
  14   3  10       62.32       60.68      4.28 o 
  15   3  10      527.02      528.22     16.63 o 
 -15   4  10      198.29      167.66      4.52 o 
 -14   4  10      281.52      287.68      5.32 o 
 -13   4  10        7.59       15.88      2.59 o 
 -12   4  10      357.80      409.98      7.21 o 
 -11   4  10      161.44      165.07      5.55 o 
 -10   4  10      100.23       99.57      4.66 o 
  -9   4  10     2236.29     2061.96     90.05 o 
  -8   4  10        7.17        7.92      3.47 o 
  -7   4  10      637.07      573.24     15.51 o 
  -6   4  10     3463.78     3073.33     53.89 o 
  -5   4  10     1608.00     1540.29     31.65 o 
  -4   4  10     2935.10     2751.58     56.08 o 
  -3   4  10       42.03       32.56      3.83 o 
  -2   4  10     2073.54     2116.93     44.85 o 
  -1   4  10      866.13      914.58     29.14 o 
   0   4  10     1498.76     1526.36     55.12 o 
   1   4  10     1484.96     1651.48     44.24 o 
   2   4  10       88.11      130.07      5.51 o 
   3   4  10     4274.59     4494.48     86.43 o 
   4   4  10       31.20       39.45      3.11 o 
   5   4  10     1325.28     1351.03     17.02 o 
   6   4  10      158.01      154.31      4.64 o 
   7   4  10     3544.81     3613.46     71.01 o 
   8   4  10        1.17        1.81      3.38 o 
   9   4  10      713.88      670.25     22.87 o 
  10   4  10      642.28      725.64     31.03 o 
  11   4  10       11.75       13.20      4.23 o 
  12   4  10      349.22      395.39     20.27 o 
  13   4  10        1.19        3.40      2.75 o 
  14   4  10      530.51      540.26     11.18 o 
  15   4  10       67.04       82.07      3.59 o 
 -14   5  10      140.48      139.93      4.30 o 
 -13   5  10      196.62      206.81      4.40 o 
 -12   5  10       23.87       18.97      2.47 o 
 -11   5  10       49.01       47.09      3.52 o 
 -10   5  10     1324.64     1290.14     42.94 o 
  -9   5  10      423.38      425.67     14.05 o 
  -8   5  10       37.66       37.67      3.81 o 
  -7   5  10      316.89      305.96      7.48 o 
  -6   5  10     1631.69     1423.82     25.38 o 
  -5   5  10     2099.15     1845.20     47.30 o 
  -4   5  10      633.34      613.81      7.12 o 
  -3   5  10      747.42      722.29     14.48 o 
  -2   5  10      710.82      664.37     12.16 o 
  -1   5  10     6280.77     5995.85     77.92 o 
   0   5  10      252.83      290.94      6.87 o 
   1   5  10      147.29      113.23      4.21 o 
   2   5  10     1774.83     1627.03     32.51 o 
   3   5  10     2485.55     2476.72     45.79 o 
   4   5  10     1635.85     1611.70     31.28 o 
   5   5  10      115.56      115.03      6.52 o 
   6   5  10        3.93        5.93      3.67 o 
   7   5  10     1238.11     1289.05     46.41 o 
   8   5  10      999.15     1027.70     32.04 o 
   9   5  10       60.36       60.06      4.66 o 
  10   5  10      550.48      589.36     18.33 o 
  11   5  10     1013.45     1066.30     29.69 o 
  12   5  10      406.94      442.79     10.12 o 
  13   5  10      540.43      559.87     17.64 o 
  14   5  10        1.25        2.58      1.87 o 
 -13   6  10        0.06        4.35      2.04 o 
 -12   6  10       17.99       23.30      2.41 o 
 -11   6  10        6.43        7.04      2.72 o 
 -10   6  10       45.79       54.36      4.11 o 
  -9   6  10        6.40        4.88      2.96 o 
  -8   6  10      154.62      151.78      5.82 o 
  -7   6  10      192.03      175.61      6.80 o 
  -6   6  10        1.11       10.04      2.97 o 
  -5   6  10      246.52      218.02      6.27 o 
  -4   6  10      108.13      100.00      4.89 o 
  -3   6  10      730.44      674.58     13.18 o 
  -2   6  10       42.19       41.14      3.68 o 
  -1   6  10       25.22       23.73      3.28 o 
   0   6  10       19.64       12.69      3.23 o 
   1   6  10      457.62      404.73     14.84 o 
   2   6  10       13.91       14.19      3.76 o 
   3   6  10       32.19       19.45      3.55 o 
   4   6  10       18.57       28.47      4.10 o 
   5   6  10      496.65      474.90     15.26 o 
   6   6  10        2.15        4.02      3.97 o 
   7   6  10      122.24      143.12      7.63 o 
   8   6  10        8.35       20.46      3.71 o 
   9   6  10      973.18     1029.57     27.83 o 
  10   6  10      101.45      112.23      6.27 o 
  11   6  10      135.17      159.52     13.43 o 
  12   6  10      127.92      131.40      4.95 o 
  13   6  10       23.64       15.40      2.20 o 
 -12   7  10       80.04       76.77      3.72 o 
 -11   7  10        0.84        5.33      2.20 o 
 -10   7  10     1029.30     1125.43     14.84 o 
  -9   7  10     1605.06     1693.66     32.47 o 
  -8   7  10      124.86      125.23      5.33 o 
  -7   7  10     2275.44     2400.19     54.80 o 
  -6   7  10      425.31      409.29      7.53 o 
  -5   7  10       81.31       73.87      4.15 o 
  -4   7  10       71.82       66.21      4.07 o 
  -3   7  10      125.76      125.74      5.26 o 
  -2   7  10       34.54       27.93      3.29 o 
  -1   7  10     1459.41     1522.78     35.94 o 
   0   7  10      900.75      868.21     27.48 o 
   1   7  10     1028.91      963.60     23.20 o 
   2   7  10     4374.26     4273.50     82.25 o 
   3   7  10      676.36      660.29     22.40 o 
   4   7  10       38.21       56.37      4.35 o 
   5   7  10      192.02      188.87      8.31 o 
   6   7  10        4.66        5.57      3.63 o 
   7   7  10      123.11      125.65      7.24 o 
   8   7  10      630.57      654.78     27.45 o 
   9   7  10      317.52      337.90      8.77 o 
  10   7  10      628.42      637.58      9.70 o 
  11   7  10     1136.54     1178.42     42.21 o 
  12   7  10        0.26        1.17      2.18 o 
 -11   8  10      482.13      491.50     12.61 o 
 -10   8  10      140.35      155.90      5.14 o 
  -9   8  10      102.53       98.21      4.41 o 
  -8   8  10       89.31      103.08      4.19 o 
  -7   8  10      288.19      289.11      7.51 o 
  -6   8  10     1573.65     1558.23     43.11 o 
  -5   8  10      453.70      486.35     16.71 o 
  -4   8  10      295.73      309.31     12.10 o 
  -3   8  10      778.50      744.23     29.10 o 
  -2   8  10      890.48      880.74     36.98 o 
  -1   8  10       67.45       57.19      4.98 o 
   0   8  10      321.66      288.76      8.11 o 
   1   8  10       34.43       33.04      2.97 o 
   2   8  10       56.52       58.78      3.47 o 
   3   8  10      380.49      337.16     13.20 o 
   4   8  10      156.07      143.30      5.80 o 
   5   8  10       35.91       39.01      4.37 o 
   6   8  10      776.97      806.95     17.07 o 
   7   8  10      767.71      775.72     22.85 o 
   8   8  10        0.38        0.20      2.24 o 
   9   8  10       64.26       66.67      4.03 o 
  10   8  10       58.66       66.40      4.41 o 
  -9   9  10       49.00       58.46      4.86 o 
  -8   9  10      118.42      118.37      7.32 o 
  -7   9  10       59.47       68.29      3.77 o 
  -6   9  10        8.31        8.84      2.62 o 
  -5   9  10     1098.04     1248.47     29.13 o 
  -4   9  10      257.30      290.30     10.58 o 
  -3   9  10     1484.42     1637.56     44.71 o 
  -2   9  10      152.90      132.25      6.76 o 
  -1   9  10        7.84        6.15      2.80 o 
   0   9  10       40.18       40.86      3.26 o 
   1   9  10      276.84      287.60      7.88 o 
   2   9  10       29.57       29.31      3.30 o 
   3   9  10        7.13        8.70      3.42 o 
   4   9  10      992.33     1059.57     50.77 o 
   5   9  10       53.33       47.01      3.93 o 
   6   9  10      401.91      389.27     20.06 o 
   7   9  10       37.43       28.40      3.49 o 
   8   9  10       12.66        9.47      2.74 o 
  -6  10  10      290.77      281.59     42.30 o 
  -5  10  10        0.43        0.26      1.80 o 
  -4  10  10      264.26      256.77     14.76 o 
  -3  10  10       21.11       19.15      2.37 o 
  -2  10  10        0.18        0.63      1.98 o 
  -1  10  10      552.59      548.23     20.60 o 
   0  10  10      500.67      433.09     20.86 o 
   1  10  10      382.26      352.62     10.53 o 
   2  10  10      160.14      127.94      9.08 o 
   3  10  10       57.86       52.94      3.60 o 
   4  10  10       56.73       55.55      3.46 o 
   5  10  10      223.15      192.70     10.69 o 
   6  10  10       46.00       44.51      5.48 o 
 -15   1  11      148.55      166.69      4.34 o 
 -14   1  11       37.35       43.57      3.40 o 
 -13   1  11      680.04      738.08     10.11 o 
 -12   1  11      457.47      474.99     11.73 o 
 -11   1  11     1742.88     1874.16     32.04 o 
 -10   1  11       15.64       14.64      3.95 o 
  -9   1  11        0.16        4.71      4.06 o 
  -8   1  11      408.97      376.73     13.08 o 
  -7   1  11        1.71        1.49      3.34 o 
  -6   1  11      275.54      283.22     12.92 o 
  -5   1  11     2203.97     2580.68    103.47 o 
  -4   1  11     4375.40     5304.71     67.28 o 
  -3   1  11       21.02       25.85      3.20 o 
  -2   1  11     4549.38     5434.82     66.65 o 
  -1   1  11     1164.19     1495.73     30.20 o 
   0   1  11       42.35       63.51      3.77 o 
   1   1  11      490.82      721.66      9.60 o 
   2   1  11      131.59      138.51      4.98 o 
   3   1  11        2.31        6.00      2.56 o 
   4   1  11     2454.21     3134.42     41.55 o 
   5   1  11     3088.34     3797.99     83.23 o 
   6   1  11     4877.46     5514.61     86.38 o 
   7   1  11     3457.46     3751.25     79.30 o 
   8   1  11       13.47       12.69      4.46 o 
   9   1  11      269.19      293.58     20.56 o 
  10   1  11       60.24       63.63      4.72 o 
  11   1  11       23.13       25.66      3.47 o 
  12   1  11       10.89       20.15      3.10 o 
  13   1  11     1861.46     1773.98     38.46 o 
  14   1  11       37.39       48.25      3.33 o 
  15   1  11      567.39      522.14     52.12 o 
 -15   2  11       17.96       12.15      2.18 o 
 -14   2  11        3.96        2.64      2.28 o 
 -13   2  11      208.99      212.75      6.45 o 
 -12   2  11     4655.73     4683.96     97.40 o 
 -11   2  11      110.10       97.67      4.83 o 
 -10   2  11     5917.02     5844.00    126.69 o 
  -9   2  11       91.68       64.26      4.51 o 
  -8   2  11      508.15      466.73     14.49 o 
  -7   2  11      479.24      429.04     16.51 o 
  -6   2  11      248.55      235.31     10.51 o 
  -5   2  11      922.98      887.97     70.09 o 
  -4   2  11     3641.76     3974.60    110.31 o 
  -3   2  11     4718.64     5025.98    172.40 o 
  -2   2  11     1116.02     1368.60     25.66 o 
  -1   2  11     1928.09     2075.90     43.27 o 
   0   2  11        5.32       23.19      3.35 o 
   1   2  11      948.22     1307.39     34.88 o 
   2   2  11      824.92     1055.43     29.79 o 
   3   2  11      326.98      373.82      7.36 o 
   4   2  11     3019.72     3650.49     57.88 o 
   5   2  11     4129.58     4539.17     30.87 o 
   6   2  11     1531.05     1538.43     28.03 o 
   7   2  11      243.87      251.62      8.25 o 
   8   2  11      532.32      550.42     17.40 o 
   9   2  11       50.89       74.31      5.00 o 
  10   2  11       36.78       39.29      4.35 o 
  11   2  11      116.23      109.84      5.24 o 
  12   2  11      856.64      890.36     11.62 o 
  13   2  11        1.71        6.14      2.61 o 
  14   2  11     1460.59     1443.53     59.90 o 
  15   2  11        3.15        1.21      2.08 o 
 -15   3  11        5.51        9.73      2.48 o 
 -14   3  11       23.75       22.43      2.45 o 
 -13   3  11      298.83      296.14      7.85 o 
 -12   3  11       76.89       73.95      4.03 o 
 -11   3  11      565.28      600.21     11.37 o 
 -10   3  11      238.76      224.79      6.98 o 
  -9   3  11     1938.65     2029.14     54.43 o 
  -8   3  11     3376.51     3040.59     64.07 o 
  -7   3  11       43.15       38.92      3.95 o 
  -6   3  11     2615.80     2331.00     67.26 o 
  -5   3  11      499.81      457.71     12.84 o 
  -4   3  11     3014.56     2902.05     98.73 o 
  -3   3  11     1002.25     1193.29     50.02 o 
  -2   3  11      544.55      544.62     16.20 o 
  -1   3  11     2179.12     2594.76     61.92 o 
   0   3  11      371.08      455.70     14.88 o 
   1   3  11      465.30      525.83     16.01 o 
   2   3  11        6.63        9.54      3.01 o 
   3   3  11     2150.92     2435.55     38.57 o 
   4   3  11      497.65      545.29      7.66 o 
   5   3  11       32.73       35.48      2.62 o 
   6   3  11     1712.78     1739.00     28.65 o 
   7   3  11       51.74       62.52      4.26 o 
   8   3  11      446.21      485.12     11.33 o 
   9   3  11       15.94       20.31      3.45 o 
  10   3  11       23.54       31.65      4.15 o 
  11   3  11        1.28        5.32      3.12 o 
  12   3  11      985.48      997.87     41.08 o 
  13   3  11      105.93      102.34      5.65 o 
  14   3  11       27.34       33.59      3.23 o 
  15   3  11       95.60      109.97      4.65 o 
 -14   4  11        9.12        7.10      1.89 o 
 -13   4  11      128.50      117.27      3.83 o 
 -12   4  11       77.76       73.99      3.75 o 
 -11   4  11        8.43        4.60      2.90 o 
 -10   4  11      234.56      209.28     11.90 o 
  -9   4  11      607.37      537.34     24.03 o 
  -8   4  11      268.89      248.84     11.19 o 
  -7   4  11      198.32      164.06      6.33 o 
  -6   4  11       41.98       35.21      3.65 o 
  -5   4  11     4369.53     3925.27     45.43 o 
  -4   4  11     2335.02     2119.92     45.58 o 
  -3   4  11      571.29      538.84     13.56 o 
  -2   4  11        6.46        8.99      2.40 o 
  -1   4  11      341.17      362.36      8.56 o 
   0   4  11        2.55        3.71      2.33 o 
   1   4  11        2.13        3.09      2.18 o 
   2   4  11      899.75      970.56     16.21 o 
   3   4  11     1441.87     1459.09     16.62 o 
   4   4  11     2815.42     2903.44     39.92 o 
   5   4  11      293.66      317.05      9.14 o 
   6   4  11      991.25     1005.49     22.94 o 
   7   4  11      377.43      422.42      8.89 o 
   8   4  11       24.34       24.77      3.65 o 
   9   4  11      235.33      262.98      7.59 o 
  10   4  11        6.01        7.57      3.58 o 
  11   4  11        1.06        2.91      3.48 o 
  12   4  11        9.27       15.12      3.32 o 
  13   4  11      237.91      241.43      6.38 o 
  14   4  11       77.14       83.34      4.76 o 
 -14   5  11        8.77        5.63      2.41 o 
 -13   5  11       71.89       83.84      3.80 o 
 -12   5  11        6.75       13.86      2.87 o 
 -11   5  11      529.45      537.85     21.22 o 
 -10   5  11      402.35      407.87     17.24 o 
  -9   5  11      281.23      278.23      9.08 o 
  -8   5  11       51.09       41.21      3.74 o 
  -7   5  11      126.47      103.90      4.92 o 
  -6   5  11      565.63      514.48     17.10 o 
  -5   5  11       88.99       76.54      4.36 o 
  -4   5  11     2126.44     1955.48     56.03 o 
  -3   5  11      899.42      869.12     30.48 o 
  -2   5  11     1718.37     1661.24     45.68 o 
  -1   5  11      112.78      128.52      4.05 o 
   0   5  11       37.79       31.90      2.72 o 
   1   5  11       28.47       26.68      2.60 o 
   2   5  11     1238.09     1223.59     28.96 o 
   3   5  11      232.92      270.69     11.53 o 
   4   5  11      485.45      587.00     21.03 o 
   5   5  11      351.09      389.22     14.07 o 
   6   5  11      607.94      658.52     19.58 o 
   7   5  11      667.83      741.95     28.59 o 
   8   5  11      450.21      470.07     10.96 o 
   9   5  11      786.08      789.77     12.57 o 
  10   5  11      168.49      174.50      5.87 o 
  11   5  11     1303.09     1469.63     37.65 o 
  12   5  11      104.13      122.12      5.21 o 
  13   5  11        8.58        9.63      2.19 o 
  14   5  11        4.22        3.36      2.47 o 
 -13   6  11      390.66      399.89     16.08 o 
 -12   6  11        4.03        3.41      2.06 o 
 -11   6  11      322.61      300.23      8.81 o 
 -10   6  11      851.96      918.53     27.83 o 
  -9   6  11      238.98      234.78      6.31 o 
  -8   6  11      611.03      561.70     13.49 o 
  -7   6  11       82.70       70.16      4.12 o 
  -6   6  11       15.04       16.25      3.00 o 
  -5   6  11      767.77      722.25     12.21 o 
  -4   6  11      195.40      159.06      5.46 o 
  -3   6  11     1249.10     1115.70     12.66 o 
  -2   6  11     1102.82     1049.74     19.08 o 
  -1   6  11        3.68        3.09      2.71 o 
   0   6  11     1942.65     1954.18     58.39 o 
   1   6  11     3219.17     3091.78     62.58 o 
   2   6  11      547.98      588.04     26.99 o 
   3   6  11     2122.03     2132.56     98.24 o 
   4   6  11     2132.59     2162.68     90.06 o 
   5   6  11      507.81      487.85     10.44 o 
   6   6  11        0.27        2.37      4.10 o 
   7   6  11     1289.49     1432.49     57.87 o 
   8   6  11       12.81       13.09      3.26 o 
   9   6  11     1102.95     1139.90     38.11 o 
  10   6  11     1461.06     1482.72     47.62 o 
  11   6  11      710.66      729.15     26.94 o 
  12   6  11      736.74      749.88     17.32 o 
  13   6  11      252.86      250.02      6.53 o 
 -11   7  11      475.04      514.36      6.73 o 
 -10   7  11      125.05      130.96      4.24 o 
  -9   7  11       66.58       61.72      3.71 o 
  -8   7  11      177.43      177.08      5.57 o 
  -7   7  11       13.91        6.96      2.55 o 
  -6   7  11      183.18      200.59      5.60 o 
  -5   7  11       10.45       18.28      2.99 o 
  -4   7  11     1071.52      998.04     23.95 o 
  -3   7  11      265.65      259.74      6.17 o 
  -2   7  11      676.26      623.62     21.35 o 
  -1   7  11      341.19      331.13      8.70 o 
   0   7  11       55.22       62.67      4.31 o 
   1   7  11      132.09      111.96      5.22 o 
   2   7  11      357.96      358.61      7.61 o 
   3   7  11       76.66       83.14      4.41 o 
   4   7  11       63.14       55.41      4.68 o 
   5   7  11      538.25      535.68     16.83 o 
   6   7  11      166.69      175.89      8.07 o 
   7   7  11      103.37      102.17      5.87 o 
   8   7  11       57.18       57.95      4.61 o 
   9   7  11      342.59      355.59      7.98 o 
  10   7  11      425.05      462.82      7.99 o 
  11   7  11        2.52        5.69      2.41 o 
 -10   8  11       92.06       91.30      3.91 o 
  -9   8  11       50.64       54.11      3.11 o 
  -8   8  11      517.74      546.30     13.47 o 
  -7   8  11      168.10      153.19      4.47 o 
  -6   8  11      211.24      195.43      5.53 o 
  -5   8  11        4.84        6.28      2.46 o 
  -4   8  11        5.74        2.96      2.28 o 
  -3   8  11     1100.42     1010.57     32.91 o 
  -2   8  11       54.53       42.08      3.73 o 
  -1   8  11        5.47        6.92      2.27 o 
   0   8  11      235.66      212.16      8.44 o 
   1   8  11     2179.43     2107.64     66.47 o 
   2   8  11      138.88      115.19      4.59 o 
   3   8  11      708.44      657.62     22.03 o 
   4   8  11       86.26       66.19      5.26 o 
   5   8  11       37.11       31.80      3.20 o 
   6   8  11      149.40      133.57      6.65 o 
   7   8  11       63.49       72.86      4.71 o 
   8   8  11        3.69        6.88      2.44 o 
   9   8  11      110.17      103.44      4.17 o 
  10   8  11      618.34      535.62     11.44 o 
  -8   9  11       84.15       83.00      9.21 o 
  -7   9  11      724.80      751.15     11.84 o 
  -6   9  11      328.79      342.04      7.33 o 
  -5   9  11       72.25       81.90      5.38 o 
  -4   9  11        8.61        7.69      2.57 o 
  -3   9  11      184.43      194.45      8.66 o 
  -2   9  11       18.27       18.83      2.81 o 
  -1   9  11       95.39       84.69      4.15 o 
   0   9  11      135.88      122.47      5.85 o 
   1   9  11      307.79      276.98      6.55 o 
   2   9  11      300.58      290.88     11.79 o 
   3   9  11       41.90       35.48      3.97 o 
   4   9  11       92.38       87.00      6.73 o 
   5   9  11      131.43      110.75      8.10 o 
   6   9  11       14.26       13.18      2.55 o 
   7   9  11      214.97      183.39     14.88 o 
   8   9  11      216.22      224.67     13.06 o 
  -4  10  11      669.71      607.68     45.68 o 
  -3  10  11      481.39      432.89     19.58 o 
  -2  10  11      113.74      105.59      6.71 o 
  -1  10  11      377.74      366.43     20.98 o 
   0  10  11      102.36       87.87      4.55 o 
   1  10  11       28.23       23.29      5.03 o 
   2  10  11        3.37        6.46      1.94 o 
   3  10  11      870.88      724.76     40.29 o 
   4  10  11       64.36       59.01      5.80 o 
 -15   0  12       13.82       18.79      3.44 o 
 -14   0  12       63.47       52.09      5.19 o 
 -13   0  12      125.82      122.27      6.46 o 
 -12   0  12     2517.28     2307.17     32.73 o 
 -11   0  12     1772.42     1858.43     41.57 o 
 -10   0  12       83.79       68.58      6.29 o 
  -9   0  12      465.47      474.82     14.42 o 
  -8   0  12      519.65      513.20     21.23 o 
  -5   0  12      316.24      474.13     26.12 o 
  -4   0  12       39.02       32.89      6.23 o 
  -3   0  12    11296.74    14243.54    183.44 o 
  -2   0  12     1140.26     1597.26     59.99 o 
  -1   0  12     3070.49     3503.87    116.11 o 
   0   0  12       55.62       87.81      6.43 o 
   1   0  12      218.46      303.87      9.74 o 
   2   0  12      170.39      219.97     11.76 o 
   3   0  12       51.39       67.27      6.52 o 
   4   0  12     3555.49     4343.50    215.90 o 
   5   0  12     2062.89     2358.78     42.70 o 
   6   0  12    31527.17    40410.26    248.07 o 
   7   0  12     2685.53     3325.25     45.62 o 
   8   0  12     1695.96     1982.60     83.51 o 
   9   0  12     1401.43     1783.03     47.46 o 
  10   0  12      616.33      761.98     20.70 o 
  11   0  12      246.42      238.71     12.24 o 
  12   0  12        4.96       12.29      4.96 o 
  13   0  12      384.96      395.02     50.62 o 
  14   0  12      942.33      881.40    131.18 o 
 -15   1  12       97.78       88.99      4.67 o 
 -14   1  12      159.05      160.26      6.10 o 
 -13   1  12       17.09       19.34      3.00 o 
 -12   1  12      354.54      394.28      8.05 o 
 -11   1  12      739.50      688.07     10.73 o 
 -10   1  12      660.10      677.68     13.59 o 
  -9   1  12      382.12      321.99      9.90 o 
  -8   1  12        6.69        6.29      4.51 o 
  -7   1  12       39.61       30.47      4.83 o 
  -6   1  12       13.74       13.37      4.05 o 
  -5   1  12        2.35        0.77      3.50 o 
  -4   1  12     1147.96     1222.90     68.21 o 
  -3   1  12       16.46       19.39      3.31 o 
  -2   1  12      349.60      306.78      7.66 o 
  -1   1  12      253.18      273.03      7.07 o 
   0   1  12     2047.18     2419.47     52.10 o 
   1   1  12       55.29       96.79      5.79 o 
   2   1  12      453.85      546.97     14.05 o 
   3   1  12     1007.05     1171.20     21.96 o 
   4   1  12       76.72       80.51      4.27 o 
   5   1  12     2036.49     2155.40     32.96 o 
   6   1  12     3002.10     3181.14     56.07 o 
   7   1  12     1421.73     1487.25     35.93 o 
   8   1  12     1418.14     1583.73     51.19 o 
   9   1  12       13.61       16.78      4.42 o 
  10   1  12      201.97      208.62      7.45 o 
  11   1  12        9.65        4.73      3.19 o 
  12   1  12      117.90      132.55      9.47 o 
  13   1  12       68.26       67.61      4.11 o 
  14   1  12      871.68      804.35     46.50 o 
  15   1  12       36.95       41.45      5.87 o 
 -15   2  12       31.90       35.57      4.90 o 
 -14   2  12      226.50      206.68      7.12 o 
 -13   2  12       70.67       62.05      3.77 o 
 -12   2  12      741.06      767.06     17.77 o 
 -11   2  12       44.15       42.51      4.69 o 
 -10   2  12       34.53       39.62      5.03 o 
  -9   2  12      317.43      274.57      9.01 o 
  -8   2  12     1605.85     1512.92     31.05 o 
  -7   2  12      407.70      382.37     10.97 o 
  -6   2  12       76.83       70.24      4.96 o 
  -5   2  12        5.20        9.33      3.22 o 
  -4   2  12      797.15      807.53     27.38 o 
  -3   2  12       53.74       57.67      5.31 o 
  -2   2  12     1788.82     2203.64     38.33 o 
  -1   2  12      382.84      492.81     13.32 o 
   0   2  12     1074.29     1223.24     36.65 o 
   1   2  12      904.81     1104.30     22.47 o 
   2   2  12      985.01     1169.29     31.77 o 
   3   2  12     1065.73     1180.45     24.43 o 
   4   2  12      319.44      364.97      5.67 o 
   5   2  12     1788.43     1892.64     30.71 o 
   6   2  12      369.22      406.41     13.58 o 
   7   2  12     1529.21     1639.94     66.49 o 
   8   2  12      154.49      134.67      5.86 o 
   9   2  12      290.93      288.94     20.37 o 
  10   2  12      196.27      189.64      7.12 o 
  11   2  12      189.48      195.75      6.76 o 
  12   2  12      326.15      282.36      9.39 o 
  13   2  12      379.10      362.90     18.82 o 
  14   2  12      607.27      536.59     30.30 o 
  15   2  12      181.93      175.01      8.82 o 
 -14   3  12        5.48       10.37      2.81 o 
 -13   3  12      367.88      370.44     12.30 o 
 -12   3  12       15.48       12.01      3.07 o 
 -11   3  12      788.16      775.89     28.12 o 
 -10   3  12      321.62      284.21     12.91 o 
  -9   3  12      542.29      499.51     17.21 o 
  -8   3  12     1098.68      978.54     31.25 o 
  -7   3  12        0.88        3.29      3.20 o 
  -6   3  12       35.89       27.63      3.60 o 
  -5   3  12      965.46      864.01     36.28 o 
  -4   3  12     1462.38     1484.11     41.25 o 
  -3   3  12       37.89       44.29      3.20 o 
  -2   3  12     5116.72     5683.45    100.05 o 
  -1   3  12     1021.21     1156.23     25.49 o 
   0   3  12      633.93      718.03     13.03 o 
   1   3  12     1237.98     1413.62     25.14 o 
   2   3  12       52.82       61.76      3.31 o 
   3   3  12      107.65      127.01      4.04 o 
   4   3  12     1004.48     1026.40     16.32 o 
   5   3  12       55.07       59.31      3.57 o 
   6   3  12       34.53       31.91      3.34 o 
   7   3  12       88.76       93.78      4.93 o 
   8   3  12        1.75        1.80      2.78 o 
   9   3  12      300.20      318.55     12.08 o 
  10   3  12      526.53      582.98     16.12 o 
  11   3  12       60.97       55.45      4.16 o 
  12   3  12       85.73       81.66      5.10 o 
  13   3  12      206.03      199.30     10.13 o 
  14   3  12      305.23      324.64     20.22 o 
 -14   4  12       38.44       40.42      7.83 o 
 -13   4  12      429.65      465.11     25.34 o 
 -12   4  12      462.91      446.46     11.97 o 
 -11   4  12       22.43       22.96      3.51 o 
 -10   4  12     1199.17     1184.84     41.73 o 
  -9   4  12        1.51        2.59      2.87 o 
  -8   4  12      237.37      207.20      9.61 o 
  -7   4  12      775.56      702.30     19.09 o 
  -6   4  12      549.09      522.82     21.25 o 
  -5   4  12      283.37      275.27      7.14 o 
  -4   4  12       43.12       43.55      3.81 o 
  -3   4  12     3770.81     3763.83     78.29 o 
  -2   4  12       48.30       54.27      3.09 o 
  -1   4  12     3471.80     3608.33     62.62 o 
   0   4  12      475.25      513.87      8.26 o 
   1   4  12      852.79      840.40     19.36 o 
   2   4  12      647.17      736.02     18.28 o 
   3   4  12      129.00      146.22      5.39 o 
   4   4  12     3730.03     4307.10     82.82 o 
   5   4  12      186.92      185.79      9.72 o 
   6   4  12     1434.43     1566.73     46.31 o 
   7   4  12        2.00        5.37      3.22 o 
   8   4  12       48.73       63.80      4.50 o 
   9   4  12      110.44      116.41      5.75 o 
  10   4  12      907.18      956.26     19.43 o 
  11   4  12      829.01      880.48     24.87 o 
  12   4  12       98.25       87.02      4.78 o 
  13   4  12      264.06      274.46     12.11 o 
  14   4  12        8.40       10.59      2.33 o 
 -13   5  12       48.91       54.89      3.10 o 
 -12   5  12      169.81      189.30      6.68 o 
 -11   5  12      118.23      107.75      5.07 o 
 -10   5  12       30.85       27.81      3.36 o 
  -9   5  12      905.26      791.28     28.34 o 
  -8   5  12       90.93       87.88      4.68 o 
  -7   5  12       83.34       74.67      4.49 o 
  -6   5  12      656.32      580.67     17.95 o 
  -5   5  12     2576.28     2439.47     68.88 o 
  -4   5  12        0.15        4.23      2.90 o 
  -3   5  12      499.23      492.49     16.02 o 
  -2   5  12        4.22        6.36      2.80 o 
  -1   5  12      388.23      410.92     14.33 o 
   0   5  12     2013.07     2022.94     54.01 o 
   1   5  12        0.41        7.01      3.21 o 
   2   5  12      581.45      554.92     15.84 o 
   3   5  12     1592.99     1745.35     48.55 o 
   4   5  12      433.69      490.89     20.14 o 
   5   5  12      249.72      265.55      9.95 o 
   6   5  12       10.58       12.14      4.01 o 
   7   5  12      684.37      732.65     31.81 o 
   8   5  12      854.17      886.57     22.46 o 
   9   5  12      186.78      209.17      8.05 o 
  10   5  12       35.84       35.72      3.28 o 
  11   5  12      153.72      146.05      8.20 o 
  12   5  12      888.65      913.90     43.20 o 
  13   5  12       11.50       15.56      2.07 o 
 -12   6  12        1.59        3.33      1.83 o 
 -11   6  12        2.66        0.65      2.08 o 
 -10   6  12       49.50       55.86      3.69 o 
  -9   6  12      197.12      171.53      6.16 o 
  -8   6  12      172.47      170.86      5.47 o 
  -7   6  12      666.15      674.68     19.58 o 
  -6   6  12      523.56      493.19     13.46 o 
  -5   6  12      331.36      303.27     10.41 o 
  -4   6  12      108.97      102.60      4.88 o 
  -3   6  12       51.46       57.04      4.09 o 
  -2   6  12       27.25       38.73      3.72 o 
  -1   6  12        7.55        4.60      2.74 o 
   0   6  12      257.55      258.84      6.62 o 
   1   6  12        1.83        3.75      2.91 o 
   2   6  12      635.65      604.73     32.19 o 
   3   6  12        2.06        5.01      3.41 o 
   4   6  12       55.59       72.41      5.99 o 
   5   6  12       50.14       55.04      4.93 o 
   6   6  12      133.84      148.69      6.85 o 
   7   6  12       45.12       47.06      4.33 o 
   8   6  12        0.26        2.64      2.94 o 
   9   6  12      109.78      108.15      4.55 o 
  10   6  12      245.61      232.23      7.79 o 
  11   6  12        2.06        4.00      2.19 o 
  12   6  12       15.27       10.84      2.41 o 
 -11   7  12       12.69        6.65      2.59 o 
 -10   7  12      192.04      206.37      4.68 o 
  -9   7  12      990.52     1012.21     20.51 o 
  -8   7  12      928.81      924.97     22.81 o 
  -7   7  12      398.03      415.93     11.36 o 
  -6   7  12     3573.60     3348.67     53.54 o 
  -5   7  12       40.15       39.48      3.17 o 
  -4   7  12       87.54       76.99      3.91 o 
  -3   7  12       27.93       24.78      3.00 o 
  -2   7  12      214.89      191.64      5.67 o 
  -1   7  12       22.72       22.00      2.89 o 
   0   7  12      470.54      449.29     17.09 o 
   1   7  12      852.70      865.08     21.37 o 
   2   7  12       82.29       73.83      4.20 o 
   3   7  12     1539.56     1481.19     61.16 o 
   4   7  12        4.54        4.20      2.92 o 
   5   7  12      452.25      449.18     16.52 o 
   6   7  12        9.82        6.85      3.25 o 
   7   7  12       55.41       45.56      4.17 o 
   8   7  12       34.14       35.12      3.73 o 
   9   7  12      154.67      154.89      5.27 o 
  10   7  12      245.36      250.31      5.54 o 
  11   7  12      451.87      394.81     10.13 o 
  -9   8  12       12.21       13.02      2.45 o 
  -8   8  12      157.88      145.12      3.76 o 
  -7   8  12      204.12      226.17      4.65 o 
  -6   8  12        8.08       10.24      2.15 o 
  -5   8  12      247.09      230.59      7.71 o 
  -4   8  12       10.53        9.40      2.23 o 
  -3   8  12      974.79      853.86     23.21 o 
  -2   8  12      363.94      351.49     18.71 o 
  -1   8  12      319.31      308.40     14.20 o 
   0   8  12      124.42      100.80      6.19 o 
   1   8  12      100.99      102.00      4.23 o 
   2   8  12      181.94      138.41      4.77 o 
   3   8  12      130.77      109.13      4.78 o 
   4   8  12      285.87      261.27     12.59 o 
   5   8  12       18.95       15.63      2.70 o 
   6   8  12      386.29      376.40     19.58 o 
   7   8  12        3.82        4.85      2.33 o 
   8   8  12       29.19       30.49      2.83 o 
   9   8  12      359.62      279.97      7.25 o 
  -7   9  12       83.35       71.57      4.05 o 
  -6   9  12       50.17       61.55      3.65 o 
  -5   9  12       17.79       20.33      2.59 o 
  -4   9  12      147.68      136.23      5.46 o 
  -3   9  12      182.98      171.19      6.55 o 
  -2   9  12     1591.72     1500.39     92.03 o 
  -1   9  12      235.05      193.28     11.90 o 
   0   9  12       18.32       14.65      2.29 o 
   1   9  12       47.31       45.44      2.79 o 
   2   9  12      163.54      144.09      7.07 o 
   3   9  12      128.53      132.23      8.39 o 
   4   9  12       21.24       18.81      2.64 o 
   5   9  12      486.99      470.88     21.41 o 
   6   9  12        2.72        3.69      2.37 o 
   7   9  12      221.22      214.19      8.07 o 
  -2  10  12       46.74       50.69      7.02 o 
  -1  10  12      113.16       85.23      6.30 o 
   0  10  12       99.64       82.10      4.74 o 
   1  10  12      469.24      358.54      9.15 o 
 -14   1  13       23.00       27.60      2.70 o 
 -13   1  13      457.46      433.37      7.67 o 
 -12   1  13     1127.61     1085.21     24.84 o 
 -11   1  13        0.11        1.01      3.40 o 
 -10   1  13     1363.98     1469.26     23.02 o 
  -9   1  13        0.63        4.82      5.29 o 
  -8   1  13       54.10       38.70      6.12 o 
  -7   1  13        9.00        5.15      4.96 o 
  -6   1  13      545.15      492.74     13.57 o 
  -5   1  13     1050.60     1116.88     31.43 o 
  -4   1  13     3665.80     3688.30    142.64 o 
  -3   1  13     3978.44     4381.37     64.81 o 
  -2   1  13      642.72      731.42     11.47 o 
  -1   1  13     3929.90     4745.49     46.10 o 
   0   1  13      609.16      721.87      8.78 o 
   1   1  13     1080.48     1177.43     17.56 o 
   2   1  13      187.93      180.54      4.47 o 
   3   1  13      226.87      252.63      4.62 o 
   4   1  13      251.72      266.05      4.70 o 
   5   1  13     1255.30     1477.87     40.86 o 
   6   1  13     1608.24     1894.59     42.71 o 
   7   1  13      710.01      787.30     25.03 o 
   8   1  13     1628.49     1827.09     52.23 o 
   9   1  13      313.62      347.09     13.68 o 
  10   1  13       45.17       44.89      4.48 o 
  11   1  13      178.20      216.24     11.50 o 
  12   1  13      386.57      365.74     18.06 o 
  13   1  13      164.01      156.19      9.87 o 
  14   1  13     1086.98     1115.05     75.93 o 
 -14   2  13       84.45       97.81      5.52 o 
 -13   2  13       24.84       17.74      3.38 o 
 -12   2  13      136.30      147.74      6.80 o 
 -11   2  13     1342.02     1347.15     17.48 o 
 -10   2  13       12.78       15.29      4.05 o 
  -9   2  13     5129.05     4917.78     96.41 o 
  -8   2  13       95.09       94.50      7.01 o 
  -7   2  13     2668.67     2590.32     55.28 o 
  -6   2  13     1052.84      967.68     50.10 o 
  -5   2  13      147.97      143.03      8.12 o 
  -4   2  13     3267.85     3584.19     56.13 o 
  -3   2  13      526.67      585.87     13.13 o 
  -2   2  13     1602.17     1744.69     26.79 o 
  -1   2  13     1105.19     1311.43     20.67 o 
   0   2  13     1105.69     1318.03     16.04 o 
   1   2  13      205.46      235.36      4.88 o 
   2   2  13      300.16      313.51      5.42 o 
   3   2  13     1944.45     2307.46     25.41 o 
   4   2  13       88.48       90.96      3.86 o 
   5   2  13      145.84      171.46      5.58 o 
   6   2  13      396.68      421.12     10.68 o 
   7   2  13      692.56      748.71     18.33 o 
   8   2  13     1179.42     1314.75     36.55 o 
   9   2  13      708.09      765.94     15.14 o 
  10   2  13       13.61       11.46      3.27 o 
  11   2  13       11.91        2.74      2.92 o 
  12   2  13      229.58      217.76     14.18 o 
  13   2  13      217.34      201.00     11.32 o 
  14   2  13        6.16        8.75      2.43 o 
 -14   3  13       71.47       87.28      4.93 o 
 -13   3  13       13.61       22.80      3.26 o 
 -12   3  13        0.50        3.52      2.87 o 
 -11   3  13       16.76        6.94      3.15 o 
 -10   3  13      868.62      813.80     37.14 o 
  -9   3  13     1278.28     1173.80     67.53 o 
  -8   3  13      776.49      745.29     51.52 o 
  -7   3  13      544.56      478.79     30.97 o 
  -6   3  13      302.54      282.89     19.91 o 
  -5   3  13      565.73      518.21     33.34 o 
  -4   3  13      182.52      190.44      9.83 o 
  -3   3  13     4123.33     4515.86    163.63 o 
  -2   3  13        7.64       15.56      2.79 o 
  -1   3  13       66.98       56.44      3.57 o 
   0   3  13     3047.48     3543.43     57.44 o 
   1   3  13      344.97      441.84      7.15 o 
   2   3  13      329.92      367.40      6.57 o 
   3   3  13      514.50      628.84     13.68 o 
   4   3  13     3786.89     4572.03     61.95 o 
   5   3  13      135.47      140.60      5.21 o 
   6   3  13      124.27      127.34      4.96 o 
   7   3  13       36.91       35.31      3.33 o 
   8   3  13      130.95      138.76      5.01 o 
   9   3  13      605.36      596.36     16.86 o 
  10   3  13        1.07        3.53      3.32 o 
  11   3  13        6.92        9.90      2.81 o 
  12   3  13       52.38       55.67      3.30 o 
  13   3  13      206.98      194.34      4.85 o 
  14   3  13      159.44      143.13     19.26 o 
 -13   4  13        8.27        4.33      2.57 o 
 -12   4  13       38.20       37.79      3.16 o 
 -11   4  13        5.97        8.60      2.93 o 
 -10   4  13       48.44       47.54      4.20 o 
  -9   4  13      174.90      165.49      8.98 o 
  -8   4  13        1.61        1.92      3.21 o 
  -7   4  13      193.88      187.31     10.34 o 
  -6   4  13       36.54       34.91      3.86 o 
  -5   4  13       50.96       40.23      3.78 o 
  -4   4  13      824.90      858.32     39.79 o 
  -3   4  13      196.50      184.10     11.12 o 
  -2   4  13      657.08      640.20     20.78 o 
  -1   4  13       55.40       56.75      4.02 o 
   0   4  13       82.94       83.56      4.72 o 
   1   4  13      528.37      523.75      9.73 o 
   2   4  13      597.70      669.87     26.25 o 
   3   4  13     1813.74     2148.03     36.27 o 
   4   4  13       42.41       41.32      3.82 o 
   5   4  13      919.29      997.59     24.34 o 
   6   4  13     1468.25     1671.82     51.34 o 
   7   4  13      273.18      289.46     12.03 o 
   8   4  13       47.47       46.36      3.82 o 
   9   4  13       84.10       79.21      4.30 o 
  10   4  13      222.87      250.33      9.99 o 
  11   4  13        5.33        6.24      2.41 o 
  12   4  13       23.75       17.94      2.53 o 
  13   4  13       23.54       14.43      2.39 o 
 -12   5  13      436.13      440.20     18.84 o 
 -11   5  13      126.73      131.10      4.83 o 
 -10   5  13        5.90        5.23      2.59 o 
  -9   5  13      128.72      153.07      9.46 o 
  -8   5  13     1369.17     1250.83     36.78 o 
  -7   5  13        4.23        4.07      2.75 o 
  -6   5  13      330.03      313.22      9.78 o 
  -5   5  13      465.82      417.39     12.53 o 
  -4   5  13       28.81       24.27      3.41 o 
  -3   5  13      594.04      599.72     17.18 o 
  -2   5  13      676.05      660.25     16.78 o 
  -1   5  13       15.07       23.48      3.38 o 
   0   5  13     1029.57     1169.95     23.33 o 
   1   5  13     1691.13     1885.76     39.76 o 
   2   5  13      574.07      594.90     13.23 o 
   3   5  13     1014.68     1132.55     26.85 o 
   4   5  13      118.56      144.37      5.60 o 
   5   5  13      418.27      433.00     12.64 o 
   6   5  13      873.59      953.80     19.65 o 
   7   5  13        5.92        8.42      3.41 o 
   8   5  13       25.87       25.19      3.12 o 
   9   5  13      214.21      215.08      6.78 o 
  10   5  13      502.34      508.20     20.99 o 
  11   5  13      117.62       97.87      5.78 o 
  12   5  13      287.72      243.01      8.63 o 
 -11   6  13        1.60        0.82      1.98 o 
 -10   6  13       18.34       13.43      2.40 o 
  -9   6  13      405.11      386.25     12.29 o 
  -8   6  13      278.21      255.72      6.04 o 
  -7   6  13     1864.97     1742.78     37.96 o 
  -6   6  13      282.24      247.64      8.63 o 
  -5   6  13       24.45       24.93      3.14 o 
  -4   6  13      311.41      269.93      8.77 o 
  -3   6  13        0.17       -0.46      2.56 o 
  -2   6  13        4.56        2.66      2.66 o 
  -1   6  13      964.24      945.98     21.12 o 
   0   6  13      575.63      601.65     12.44 o 
   1   6  13       57.85       63.81      4.53 o 
   2   6  13     1537.73     1602.88     37.27 o 
   3   6  13      234.64      231.42      7.67 o 
   4   6  13      338.55      334.24     14.52 o 
   5   6  13      599.83      666.50     24.18 o 
   6   6  13      174.90      170.63      6.45 o 
   7   6  13       54.40       50.77      4.10 o 
   8   6  13      899.76      974.91     24.06 o 
   9   6  13       12.01       10.82      2.53 o 
  10   6  13      164.56      148.58      8.06 o 
  11   6  13     1022.74      976.41     11.57 o 
 -10   7  13      546.71      580.14     25.01 o 
  -9   7  13       62.68       71.36      3.34 o 
  -8   7  13        3.04        3.68      2.14 o 
  -7   7  13      154.89      133.26      4.54 o 
  -6   7  13      236.26      195.87      4.83 o 
  -5   7  13       18.52       20.84      2.69 o 
  -4   7  13       53.17       48.82      3.47 o 
  -3   7  13     1098.72      971.04     18.23 o 
  -2   7  13      506.23      491.04     13.77 o 
  -1   7  13      600.44      543.72      9.86 o 
   0   7  13       31.43       18.61      2.53 o 
   1   7  13       25.96       23.43      2.97 o 
   2   7  13       82.32       78.04      4.11 o 
   3   7  13        1.84        1.29      2.55 o 
   4   7  13       39.36       39.85      3.94 o 
   5   7  13      503.52      503.81     10.41 o 
   6   7  13      430.43      466.17      9.45 o 
   7   7  13      424.11      425.61      8.51 o 
   8   7  13       41.99       38.62      3.34 o 
   9   7  13        4.70        2.65      1.95 o 
  10   7  13      115.66       98.76      4.03 o 
  -8   8  13        3.46        5.48      2.20 o 
  -7   8  13      339.04      313.47      7.01 o 
  -6   8  13      112.67       84.52      3.44 o 
  -5   8  13      458.23      409.86     11.59 o 
  -4   8  13       89.88       89.56      3.82 o 
  -3   8  13       40.53       37.87      2.97 o 
  -2   8  13      168.74      152.80      6.05 o 
  -1   8  13      109.37       89.49      6.93 o 
   0   8  13       25.08       23.44      2.54 o 
   1   8  13       33.21       28.65      2.60 o 
   2   8  13     1140.19     1109.14     25.69 o 
   3   8  13        1.00        2.56      2.12 o 
   4   8  13      446.50      409.30      7.52 o 
   5   8  13       20.44       20.63      2.97 o 
   6   8  13       15.89       16.44      3.01 o 
   7   8  13      179.33      168.60      4.44 o 
   8   8  13       16.59       16.67      2.62 o 
  -5   9  13      127.99      113.47      4.85 o 
  -4   9  13      269.53      245.91     10.35 o 
  -3   9  13        3.73        3.77      2.16 o 
  -2   9  13        7.20        3.62      1.82 o 
  -1   9  13       53.82       33.58      2.71 o 
   0   9  13      118.56       83.16      5.56 o 
   1   9  13      416.88      350.72     14.44 o 
   2   9  13      106.75       74.90      5.63 o 
   3   9  13      281.20      271.83     13.01 o 
   4   9  13       85.10       72.97      4.51 o 
   5   9  13        6.32        7.08      2.11 o 
 -13   0  14       23.88       17.30      5.22 o 
 -12   0  14      104.42       80.29      9.14 o 
 -11   0  14      337.49      328.85     15.35 o 
  -4   0  14     3122.96     3642.82     60.44 o 
  -3   0  14       21.69       16.68      5.23 o 
  -2   0  14     5277.37     5957.53    151.53 o 
  -1   0  14     3713.86     4324.77    129.77 o 
   0   0  14     6446.64     7796.29    180.47 o 
   1   0  14      641.00      744.16     22.98 o 
   2   0  14     2639.88     2946.76     85.98 o 
   3   0  14     2069.35     2354.16     99.36 o 
   4   0  14      612.57      719.78     35.28 o 
   5   0  14      722.26      957.70     22.31 o 
   6   0  14      509.53      567.32     12.76 o 
   7   0  14     4526.40     5491.89    107.18 o 
   8   0  14      222.05      243.24     13.26 o 
   9   0  14     4937.77     5859.62    230.37 o 
  10   0  14     1158.72     1288.36     25.52 o 
  11   0  14        1.99        7.03      8.32 o 
  12   0  14      534.85      531.87     56.36 o 
  13   0  14        1.56        1.12      3.06 o 
 -13   1  14       61.96       69.52      7.18 o 
 -12   1  14       75.56       71.50      6.11 o 
 -11   1  14      104.63      104.12      7.25 o 
 -10   1  14      203.26      176.51      9.22 o 
  -9   1  14      403.27      381.14     12.47 o 
  -8   1  14     1111.19      983.54     26.49 o 
  -7   1  14       42.50       34.13      7.83 o 
  -6   1  14      553.34      518.06     18.78 o 
  -5   1  14      298.02      294.77     10.20 o 
  -4   1  14       10.27       11.12      3.69 o 
  -3   1  14      358.77      372.84     12.34 o 
  -2   1  14      221.54      211.88      7.69 o 
  -1   1  14     1399.17     1561.31     25.41 o 
   0   1  14       54.10       71.84      3.67 o 
   1   1  14     2271.97     2609.75     40.94 o 
   2   1  14      945.99     1138.23     31.77 o 
   3   1  14      244.06      256.49      8.70 o 
   4   1  14      222.33      254.35      7.13 o 
   5   1  14        6.75       12.02      2.80 o 
   6   1  14     1429.88     1687.90     42.19 o 
   7   1  14       15.08       10.52      3.14 o 
   8   1  14      150.45      173.64      7.85 o 
   9   1  14      256.74      246.14     11.55 o 
  10   1  14      354.68      379.17     18.26 o 
  11   1  14       17.95       25.56      3.37 o 
  12   1  14       76.51       69.92      6.50 o 
  13   1  14      298.34      231.21     18.43 o 
 -13   2  14       16.56       12.57      3.57 o 
 -12   2  14        0.68        0.30      3.34 o 
 -11   2  14     1446.59     1486.02     20.47 o 
 -10   2  14        0.42        0.05      4.37 o 
  -9   2  14      230.36      213.74     11.95 o 
  -8   2  14        0.39        0.42      3.88 o 
  -7   2  14      623.88      610.10     16.08 o 
  -6   2  14       24.32       21.44      4.80 o 
  -5   2  14      264.39      257.36      9.80 o 
  -4   2  14       30.72       32.62      4.07 o 
  -3   2  14      105.60       81.00      5.34 o 
  -2   2  14        1.83        6.89      2.85 o 
  -1   2  14        9.87        5.02      2.96 o 
   0   2  14      140.40      219.94      6.53 o 
   1   2  14     1536.48     1754.99     23.50 o 
   2   2  14     1827.01     2184.13     27.26 o 
   3   2  14      284.57      328.54      7.95 o 
   4   2  14        3.04        8.37      2.77 o 
   5   2  14      786.42      917.24     16.00 o 
   6   2  14      869.19     1011.19     23.56 o 
   7   2  14      263.82      269.35      6.47 o 
   8   2  14      160.19      160.26      7.01 o 
   9   2  14      109.63       94.50      5.07 o 
  10   2  14       22.19       22.94      3.30 o 
  11   2  14      135.41      116.72      7.36 o 
  12   2  14      112.85      125.86      6.73 o 
  13   2  14       57.37       53.66      4.57 o 
 -13   3  14       49.60       41.58      4.57 o 
 -12   3  14      484.48      589.51     14.21 o 
 -11   3  14      822.66      779.33     28.63 o 
 -10   3  14      848.26      863.38     29.31 o 
  -9   3  14      395.83      375.84     10.76 o 
  -8   3  14      695.76      724.68     14.17 o 
  -7   3  14     1220.23     1234.26     23.95 o 
  -6   3  14       75.83       60.06      4.77 o 
  -5   3  14      139.80      134.41      6.59 o 
  -4   3  14      298.56      310.59     15.96 o 
  -3   3  14      626.67      710.76     20.27 o 
  -2   3  14       21.25       21.76      3.42 o 
  -1   3  14      259.92      287.53      8.35 o 
   0   3  14       24.27       25.76      3.61 o 
   1   3  14     1367.16     1531.96     24.20 o 
   2   3  14      538.81      629.93     10.16 o 
   3   3  14       65.30       83.29      4.73 o 
   4   3  14      180.85      206.10      6.15 o 
   5   3  14      185.81      213.59      7.01 o 
   6   3  14     2757.46     2945.63     91.97 o 
   7   3  14        0.33        0.84      2.31 o 
   8   3  14      199.69      192.23      7.32 o 
   9   3  14       46.69       38.49      3.03 o 
  10   3  14       90.30       73.46      3.63 o 
  11   3  14      118.74      117.91      5.87 o 
  12   3  14       25.47       21.16      2.73 o 
  13   3  14        9.30        7.17      2.18 o 
 -12   4  14      857.31      891.88     30.59 o 
 -11   4  14       25.63       32.44      3.93 o 
 -10   4  14      256.11      257.90     12.48 o 
  -9   4  14      924.63      884.03     41.07 o 
  -8   4  14       92.10       80.28      5.74 o 
  -7   4  14     1530.82     1301.70     59.05 o 
  -6   4  14       63.75       47.78      4.05 o 
  -5   4  14      106.83       83.88      4.64 o 
  -4   4  14     2115.45     2124.65     57.19 o 
  -3   4  14     1964.50     2072.90     68.07 o 
  -2   4  14     2038.97     2230.84     43.12 o 
  -1   4  14       54.62       58.32      4.04 o 
   0   4  14     1019.81     1275.41     20.53 o 
   1   4  14      559.94      689.77     22.52 o 
   2   4  14      403.79      483.60     10.12 o 
   3   4  14      463.94      554.44     17.59 o 
   4   4  14        7.07        5.24      2.89 o 
   5   4  14     2714.35     3111.68     57.39 o 
   6   4  14      203.67      232.11     11.66 o 
   7   4  14     1149.02     1091.24     25.08 o 
   8   4  14      683.22      632.82     15.75 o 
   9   4  14      420.78      432.89     17.23 o 
  10   4  14        9.61       12.08      2.45 o 
  11   4  14      115.63      111.85      3.65 o 
  12   4  14      406.42      348.24     21.34 o 
 -11   5  14      131.90      131.74      6.22 o 
 -10   5  14      263.52      225.82     10.97 o 
  -9   5  14       21.09       24.99      3.23 o 
  -8   5  14      973.50      938.91     53.64 o 
  -7   5  14       10.88        9.88      2.70 o 
  -6   5  14        0.94        3.21      2.54 o 
  -5   5  14        5.60       10.35      2.93 o 
  -4   5  14     1002.92     1009.83     28.63 o 
  -3   5  14       24.01       23.77      3.29 o 
  -2   5  14       89.04       84.80      4.79 o 
  -1   5  14      269.93      286.22      7.62 o 
   0   5  14       54.56       52.97      3.83 o 
   1   5  14      841.56      910.67     13.47 o 
   2   5  14       33.23       43.23      3.82 o 
   3   5  14        0.97        2.20      2.65 o 
   4   5  14      987.18     1011.94     25.87 o 
   5   5  14      515.17      538.77     23.20 o 
   6   5  14      331.80      341.35     13.17 o 
   7   5  14      428.03      428.86     11.76 o 
   8   5  14      285.38      283.15      8.60 o 
   9   5  14      537.48      507.43     16.18 o 
  10   5  14      274.36      240.11      8.21 o 
  11   5  14        1.89        2.42      1.87 o 
 -10   6  14      128.74      132.79      4.34 o 
  -9   6  14       23.40       22.38      2.76 o 
  -8   6  14       69.36       71.36      4.18 o 
  -7   6  14      257.77      237.98      7.69 o 
  -6   6  14      357.24      327.81     10.40 o 
  -5   6  14       56.44       46.38      3.37 o 
  -4   6  14       50.23       39.17      3.30 o 
  -3   6  14      623.66      566.56     16.07 o 
  -2   6  14      500.74      472.24     14.19 o 
  -1   6  14      322.67      317.91      6.78 o 
   0   6  14       17.86        9.02      2.74 o 
   1   6  14      199.26      203.28      7.86 o 
   2   6  14        0.41        2.27      2.57 o 
   3   6  14       25.34       34.33      3.20 o 
   4   6  14        1.91        4.21      2.72 o 
   5   6  14       80.38       89.27      5.10 o 
   6   6  14        4.97        9.53      2.70 o 
   7   6  14      147.57      169.58      5.47 o 
   8   6  14        1.89        1.71      2.18 o 
   9   6  14       16.23       15.82      2.45 o 
  10   6  14        0.86        0.98      2.08 o 
  -9   7  14        1.97        2.13      1.85 o 
  -8   7  14      315.15      293.88      7.00 o 
  -7   7  14     1016.55      944.61     29.73 o 
  -6   7  14      465.80      416.61     10.79 o 
  -5   7  14     1413.00     1302.21     22.65 o 
  -4   7  14      109.83       91.36      3.80 o 
  -3   7  14      159.30      117.23      4.23 o 
  -2   7  14        0.00        1.37      2.09 o 
  -1   7  14       24.18       24.22      2.57 o 
   0   7  14       37.51       30.82      2.55 o 
   1   7  14     1394.56     1378.40     28.63 o 
   2   7  14     1497.35     1516.00     20.79 o 
   3   7  14       88.66       82.76      4.15 o 
   4   7  14      730.37      735.03     10.85 o 
   5   7  14      175.58      169.52      5.42 o 
   6   7  14       12.93       10.65      2.48 o 
   7   7  14       64.03       61.83      3.58 o 
   8   7  14       74.58       64.17      3.86 o 
   9   7  14       31.58       25.64      2.54 o 
  -7   8  14      238.55      198.90     20.90 o 
  -6   8  14      222.19      192.80      5.35 o 
  -5   8  14      224.15      195.30      4.82 o 
  -4   8  14      253.60      217.26      7.93 o 
  -3   8  14      145.81      120.19      4.58 o 
  -2   8  14      271.62      239.37     13.14 o 
  -1   8  14      141.74      115.44      7.61 o 
   0   8  14      447.29      343.48     19.65 o 
   1   8  14       20.62       12.01      2.25 o 
   2   8  14      201.96      164.88      4.31 o 
   3   8  14        0.94        1.84      2.10 o 
   4   8  14       38.86       37.31      2.56 o 
   5   8  14       11.00       14.16      2.21 o 
   6   8  14       91.81       75.85      3.11 o 
   7   8  14      318.75      238.36      9.19 o 
  -3   9  14      247.44      202.37     12.36 o 
  -2   9  14       80.27       78.64      4.40 o 
  -1   9  14      747.44      698.47     10.34 o 
   0   9  14      266.50      231.22      9.78 o 
   1   9  14       29.61       22.52      6.20 o 
   2   9  14        0.43        0.33      2.61 o 
   3   9  14      122.80       85.20      4.90 o 
  -9   1  15     1211.51     1199.83     27.16 o 
  -8   1  15       99.33       84.21     10.44 o 
  -7   1  15      171.03      153.67      9.18 o 
  -6   1  15        3.37        5.19      4.55 o 
  -5   1  15      177.88      167.51     10.82 o 
  -4   1  15       16.54       14.88      4.32 o 
  -3   1  15      282.34      327.56     10.67 o 
  -2   1  15     1728.57     2181.83     50.02 o 
  -1   1  15      418.88      435.16     15.55 o 
   0   1  15     2515.37     3110.96     63.72 o 
   1   1  15        3.19        5.46      2.95 o 
   2   1  15       54.96       81.01      5.72 o 
   3   1  15       89.00      120.31      5.39 o 
   4   1  15      153.23      165.78      5.69 o 
   5   1  15       18.85       21.98      3.19 o 
   6   1  15     1497.45     1718.91     35.26 o 
   7   1  15     1318.06     1501.90     27.78 o 
   8   1  15      439.50      469.48     16.11 o 
   9   1  15      699.07      753.40     17.43 o 
  10   1  15       28.65       29.65      3.60 o 
  11   1  15       16.84       16.29      2.96 o 
  12   1  15        9.63       11.11      2.35 o 
  13   1  15       10.39       10.13      2.65 o 
 -12   2  15      394.43      352.11     19.60 o 
 -11   2  15        0.22        3.09      3.67 o 
 -10   2  15     1799.54     1735.86     58.50 o 
  -9   2  15      127.85      134.38      8.97 o 
  -8   2  15     3162.55     3262.31    106.96 o 
  -7   2  15      162.76      168.85      9.71 o 
  -6   2  15      230.64      245.89     11.40 o 
  -5   2  15      101.37      104.98     10.51 o 
  -4   2  15      534.64      627.21     20.42 o 
  -3   2  15     2354.48     2823.44     44.76 o 
  -2   2  15      987.23     1059.63     36.17 o 
  -1   2  15     4439.51     5350.48     63.30 o 
   0   2  15     1285.29     1476.51     18.21 o 
   1   2  15      567.25      610.03     10.09 o 
   2   2  15       10.68        6.90      2.73 o 
   3   2  15      125.07      143.26      5.42 o 
   4   2  15      196.07      246.55      6.45 o 
   5   2  15     1038.44     1215.01     23.63 o 
   6   2  15     1421.78     1622.99     29.41 o 
   7   2  15       80.23       88.27      4.24 o 
   8   2  15       62.86       52.04      3.59 o 
   9   2  15      230.00      232.82      6.40 o 
  10   2  15        0.35        1.24      2.37 o 
  11   2  15       20.88       18.19      2.46 o 
  12   2  15        0.45       -1.15      1.95 o 
 -12   3  15       73.85       78.66      7.18 o 
 -11   3  15      128.28      164.78     13.06 o 
 -10   3  15       11.30       11.71      3.68 o 
  -9   3  15      375.29      399.35      9.99 o 
  -8   3  15     1123.83     1194.95     23.38 o 
  -7   3  15      999.29     1032.27     43.82 o 
  -6   3  15      934.34      866.07     23.03 o 
  -5   3  15       63.08       51.38      4.48 o 
  -4   3  15      349.44      398.05     20.87 o 
  -3   3  15       40.27       33.54      3.79 o 
  -2   3  15     2335.16     2555.40     81.25 o 
  -1   3  15      196.76      240.93      6.80 o 
   0   3  15     1637.07     1953.63     21.09 o 
   1   3  15     1038.94     1256.18     26.28 o 
   2   3  15      247.28      280.67      7.17 o 
   3   3  15       43.34       63.67      4.09 o 
   4   3  15      420.55      502.29      8.34 o 
   5   3  15      383.01      437.15     11.60 o 
   6   3  15      119.59      106.75      4.28 o 
   7   3  15      207.11      205.92      6.09 o 
   8   3  15      453.51      425.11     16.98 o 
   9   3  15        1.08        3.69      2.20 o 
  10   3  15      220.60      207.02      5.12 o 
  11   3  15        0.10        2.36      2.15 o 
  12   3  15       33.14       26.61      2.55 o 
 -11   4  15       56.60       49.85      5.67 o 
 -10   4  15        0.90        2.96      2.94 o 
  -9   4  15      401.26      400.34     20.38 o 
  -8   4  15      246.73      244.83      8.14 o 
  -7   4  15       69.29       61.05      3.94 o 
  -6   4  15      285.03      243.86     14.85 o 
  -5   4  15     1732.07     1560.43     73.66 o 
  -4   4  15     1413.57     1311.09     68.63 o 
  -3   4  15       27.12       37.74      3.69 o 
  -2   4  15      296.47      278.79     13.25 o 
  -1   4  15      163.18      185.46      5.76 o 
   0   4  15        2.39        6.04      2.47 o 
   1   4  15       46.72       41.36      3.51 o 
   2   4  15       43.18       32.59      3.38 o 
   3   4  15       26.47       25.79      3.16 o 
   4   4  15      134.65      179.53      5.86 o 
   5   4  15      354.52      370.82     10.78 o 
   6   4  15      598.71      613.58     18.00 o 
   7   4  15      331.47      338.75     11.80 o 
   8   4  15        3.61        2.40      2.08 o 
   9   4  15        0.47        2.67      2.10 o 
  10   4  15      365.29      343.56     16.98 o 
  11   4  15      204.89      173.22      7.66 o 
 -10   5  15        0.08        0.58      2.41 o 
  -9   5  15      261.72      242.96     11.64 o 
  -8   5  15        1.34        4.52      2.59 o 
  -7   5  15      272.26      264.87     17.87 o 
  -6   5  15       48.39       45.17      3.44 o 
  -5   5  15      232.61      208.78      9.05 o 
  -4   5  15      708.22      650.62     34.62 o 
  -3   5  15       36.04       28.39      3.54 o 
  -2   5  15     1538.98     1492.46     39.78 o 
  -1   5  15       77.69       80.60      4.50 o 
   0   5  15       17.30       23.45      2.95 o 
   1   5  15      475.72      515.91     12.51 o 
   2   5  15      143.69      167.91      5.19 o 
   3   5  15        0.75        1.79      2.35 o 
   4   5  15      186.40      196.41      5.92 o 
   5   5  15      422.40      464.63     12.56 o 
   6   5  15      537.92      508.33     19.83 o 
   7   5  15       73.68       74.58      4.20 o 
   8   5  15      532.26      514.48     17.21 o 
   9   5  15      215.07      179.47      9.54 o 
  10   5  15        0.48        1.86      1.91 o 
  -9   6  15      318.91      279.16     19.75 o 
  -8   6  15      791.42      679.38     34.98 o 
  -7   6  15        8.19        7.50      2.16 o 
  -6   6  15      485.74      425.35     19.30 o 
  -5   6  15      123.99      111.21      3.96 o 
  -4   6  15       26.37       23.96      2.63 o 
  -3   6  15      391.94      351.26     12.61 o 
  -2   6  15       16.29       12.13      2.67 o 
  -1   6  15        1.63        1.08      2.21 o 
   0   6  15      958.17      972.10     22.73 o 
   1   6  15      366.22      350.12      8.92 o 
   2   6  15      643.53      609.85     11.66 o 
   3   6  15      887.15      903.61     22.79 o 
   4   6  15      671.96      608.33     11.94 o 
   5   6  15      576.35      555.30     18.90 o 
   6   6  15     1198.70     1150.46     22.10 o 
   7   6  15       54.33       45.64      3.09 o 
   8   6  15       24.10       15.15      2.28 o 
   9   6  15      184.10      150.45      8.82 o 
  -8   7  15      103.75      100.87      7.51 o 
  -7   7  15       17.23       15.24      1.94 o 
  -6   7  15      306.87      275.03     15.41 o 
  -5   7  15        7.98        7.31      1.85 o 
  -4   7  15      198.74      169.36      6.17 o 
  -3   7  15      175.74      131.48      5.47 o 
  -2   7  15      572.27      521.12     14.04 o 
  -1   7  15      226.57      206.91      7.41 o 
   0   7  15      388.22      328.86      6.34 o 
   1   7  15       68.54       62.67      3.45 o 
   2   7  15       13.10        8.82      2.18 o 
   3   7  15        2.73        3.07      2.08 o 
   4   7  15        7.73        8.56      2.06 o 
   5   7  15       98.29       85.64      3.47 o 
   6   7  15       23.74       24.43      2.29 o 
   7   7  15      140.42      113.47      4.29 o 
  -5   8  15      203.95      177.21      6.98 o 
  -4   8  15      122.90      105.28      4.78 o 
  -3   8  15       68.71       55.46      6.53 o 
  -2   8  15        6.04        4.21      1.93 o 
  -1   8  15      585.63      515.71     16.81 o 
   0   8  15       50.48       33.89      2.75 o 
   1   8  15      111.33       78.86      3.80 o 
   2   8  15       18.65       11.21      2.16 o 
   3   8  15      923.99      727.71     26.49 o 
   4   8  15        6.14        4.98      1.70 o 
   5   8  15      336.90      252.54     13.86 o 
  -4   0  16      428.44      579.25     26.94 o 
  -3   0  16      504.38      591.50     37.67 o 
  -2   0  16      197.25      242.05     14.89 o 
  -1   0  16     2258.33     2839.55    116.73 o 
   0   0  16      714.02      972.62     31.21 o 
   1   0  16     2531.49     2824.78    167.60 o 
   2   0  16      630.22      659.26     35.17 o 
   3   0  16       41.34       41.72      4.87 o 
   4   0  16       53.66       69.22      5.90 o 
   5   0  16     2456.00     2895.66     45.88 o 
   6   0  16     1456.87     1683.81     34.40 o 
   7   0  16       93.24       82.80      6.87 o 
   8   0  16     3690.30     4434.94     76.98 o 
   9   0  16      930.79      896.05     41.53 o 
  10   0  16      791.37      760.38     71.28 o 
  11   0  16        3.62        9.37      3.21 o 
  12   0  16      228.91      210.22     19.43 o 
  -6   1  16        1.05        5.22      7.18 o 
  -5   1  16       14.87       13.22      5.54 o 
  -4   1  16      136.18      131.41      7.25 o 
  -3   1  16        2.30        0.51      3.12 o 
  -2   1  16        3.29        5.05      3.37 o 
  -1   1  16      206.59      225.89     10.07 o 
   0   1  16      338.86      361.82     11.04 o 
   1   1  16      226.98      244.72      7.49 o 
   2   1  16      117.75      134.25      5.49 o 
   3   1  16       14.41       13.99      2.73 o 
   4   1  16       34.04       41.07      3.44 o 
   5   1  16      187.94      208.32      5.75 o 
   6   1  16      334.88      393.90      8.82 o 
   7   1  16      693.31      770.97     17.43 o 
   8   1  16      520.18      536.68     10.48 o 
   9   1  16      599.63      685.03     12.43 o 
  10   1  16      601.80      546.29     16.75 o 
  11   1  16        0.07        1.55      1.95 o 
  12   1  16        0.79        1.17      1.99 o 
 -10   2  16      657.40      690.99     17.98 o 
  -9   2  16        8.98       15.66      6.53 o 
  -8   2  16        4.70        5.78      4.69 o 
  -7   2  16        0.36        2.51      4.23 o 
  -6   2  16     1237.98     1232.26     50.12 o 
  -5   2  16      613.73      650.63     12.98 o 
  -4   2  16        0.75        3.74      3.38 o 
  -3   2  16      913.10      935.55     40.80 o 
  -2   2  16       58.10       44.18      3.64 o 
  -1   2  16      131.46      183.21      5.85 o 
   0   2  16       17.99       36.39      3.65 o 
   1   2  16      694.69      835.69     19.21 o 
   2   2  16      154.94      184.26      5.61 o 
   3   2  16       28.19       17.36      2.93 o 
   4   2  16      401.43      469.84      8.95 o 
   5   2  16        2.16        2.99      2.27 o 
   6   2  16        3.82        3.60      2.16 o 
   7   2  16       31.79       35.20      2.96 o 
   8   2  16       24.91       30.14      2.68 o 
   9   2  16        4.19        1.83      2.18 o 
  10   2  16        0.02        2.12      2.28 o 
  11   2  16      138.39      110.05      3.77 o 
  12   2  16       41.97       32.31      4.90 o 
 -11   3  16      181.57      192.96      9.14 o 
 -10   3  16       12.19       13.41      4.31 o 
  -9   3  16      558.71      627.95     17.65 o 
  -8   3  16      752.82      747.79     16.20 o 
  -7   3  16      235.14      238.59     11.75 o 
  -6   3  16      148.16      152.73     11.15 o 
  -5   3  16      227.82      215.74     20.23 o 
  -4   3  16      361.96      334.77     24.42 o 
  -3   3  16        0.21        0.60      2.59 o 
  -2   3  16     2305.10     2541.64     63.09 o 
  -1   3  16       39.94       33.93      3.36 o 
   0   3  16     1296.61     1517.83     20.16 o 
   1   3  16      379.34      446.36      8.31 o 
   2   3  16        1.21        2.73      2.52 o 
   3   3  16       47.86       43.07      3.51 o 
   4   3  16      116.47      119.25      4.67 o 
   5   3  16        0.61        0.83      2.24 o 
   6   3  16       70.44       62.22      3.27 o 
   7   3  16      150.33      169.06      7.88 o 
   8   3  16      135.71      133.25      4.33 o 
   9   3  16      418.87      366.91      9.52 o 
  10   3  16       55.06       48.05      3.11 o 
  11   3  16       20.99       17.07      2.43 o 
 -10   4  16       21.84       21.21      3.99 o 
  -9   4  16       52.65       50.90      6.85 o 
  -8   4  16     1341.78     1391.42     29.96 o 
  -7   4  16       17.92       16.65      3.88 o 
  -6   4  16      365.46      340.18     31.11 o 
  -5   4  16        2.23        3.67      2.71 o 
  -4   4  16      698.08      694.50     40.20 o 
  -3   4  16      741.74      711.08     36.17 o 
  -2   4  16       53.94       54.86      3.74 o 
  -1   4  16     2248.53     2438.13     33.42 o 
   0   4  16      158.88      156.80      5.42 o 
   1   4  16     2509.28     2758.64     36.87 o 
   2   4  16       74.27       81.91      4.32 o 
   3   4  16      115.66      137.55      5.18 o 
   4   4  16       15.71       22.73      2.97 o 
   5   4  16       30.85       30.45      3.02 o 
   6   4  16     1217.04     1287.09     29.38 o 
   7   4  16        9.16        5.61      2.34 o 
   8   4  16     1129.02     1075.04     52.52 o 
   9   4  16       72.80       68.81      3.00 o 
  10   4  16       42.78       33.03      2.94 o 
  -9   5  16      291.39      294.83      8.60 o 
  -8   5  16        8.76       12.47      3.68 o 
  -7   5  16      819.52      692.63     41.06 o 
  -6   5  16       11.22       10.05      2.61 o 
  -5   5  16        0.21        1.40      2.16 o 
  -4   5  16        2.71        4.82      2.40 o 
  -3   5  16     1692.95     1604.77     75.42 o 
  -2   5  16        0.34        0.80      2.34 o 
  -1   5  16       29.13       36.71      3.03 o 
   0   5  16      124.50      117.18      4.73 o 
   1   5  16      394.96      382.48      6.96 o 
   2   5  16     1019.97     1070.61     21.54 o 
   3   5  16        0.65        3.24      2.30 o 
   4   5  16       35.46       32.07      2.65 o 
   5   5  16     1175.78     1192.37     28.44 o 
   6   5  16      859.68      839.76     27.15 o 
   7   5  16      111.19       98.19      3.96 o 
   8   5  16       61.20       57.26      3.16 o 
   9   5  16       53.46       34.59      4.57 o 
  -8   6  16       31.90       35.68      3.90 o 
  -7   6  16      327.97      279.37     29.61 o 
  -6   6  16        1.75        3.84      2.24 o 
  -5   6  16      141.33      148.97      6.13 o 
  -4   6  16       71.87       57.96      3.37 o 
  -3   6  16        0.55        3.73      2.17 o 
  -2   6  16      109.33      106.33      4.29 o 
  -1   6  16      429.97      404.71     16.67 o 
   0   6  16       18.14       14.39      2.29 o 
   1   6  16       39.57       33.41      2.64 o 
   2   6  16      688.43      609.35     14.38 o 
   3   6  16      109.04      104.34      3.92 o 
   4   6  16      338.72      301.29      9.21 o 
   5   6  16        8.25        6.89      1.94 o 
   6   6  16       28.96       28.08      2.42 o 
   7   6  16       27.86       24.14      2.11 o 
   8   6  16      396.67      307.47      8.82 o 
  -6   7  16      836.63      721.98     17.76 o 
  -5   7  16      237.68      242.18     11.08 o 
  -4   7  16     2209.92     1863.94     50.40 o 
  -3   7  16       43.15       35.76      2.55 o 
  -2   7  16      141.09      121.94      5.34 o 
  -1   7  16        6.56        3.98      1.88 o 
   0   7  16        0.04       -0.14      1.58 o 
   1   7  16        1.66        2.86      1.69 o 
   2   7  16      352.29      288.32     11.14 o 
   3   7  16      834.86      678.05     18.50 o 
   4   7  16      333.86      267.76      6.46 o 
   5   7  16     1130.35      935.55     24.04 o 
   6   7  16      362.50      260.62      6.98 o 
  -2   8  16       20.28       18.87      3.76 o 
  -1   8  16      441.85      309.33      6.98 o 
   0   8  16      111.19       83.75      4.11 o 
   1   8  16       21.92       18.87      2.03 o 
  -6   1  17      173.19      158.32     13.71 o 
  -5   1  17      552.34      570.10     22.87 o 
  -4   1  17      298.62      270.42      9.84 o 
  -3   1  17       14.98       18.62      3.49 o 
  -2   1  17      487.03      539.66     17.25 o 
  -1   1  17     1052.83     1274.45     29.96 o 
   0   1  17      128.30      134.46      5.36 o 
   1   1  17     3159.23     3647.97     69.98 o 
   2   1  17      408.32      446.14     13.90 o 
   3   1  17        1.26        4.16      2.22 o 
   4   1  17       25.75       28.20      3.11 o 
   5   1  17       56.54       62.65      3.56 o 
   6   1  17        0.53        1.03      2.08 o 
   7   1  17      957.15     1068.78     24.55 o 
   8   1  17      571.40      608.92      9.23 o 
   9   1  17      473.17      451.90      9.38 o 
  10   1  17      746.02      633.85     21.65 o 
  11   1  17       26.24       25.25      2.57 o 
  -8   2  17       13.72       12.21      4.60 o 
  -7   2  17     1963.05     2050.96     24.41 o 
  -6   2  17       29.32       23.56      4.89 o 
  -5   2  17     1344.34     1457.07     32.32 o 
  -4   2  17      325.80      327.90     12.40 o 
  -3   2  17      127.70      151.86      6.47 o 
  -2   2  17      673.25      765.59     24.31 o 
  -1   2  17       58.24       79.35      4.21 o 
   0   2  17     1245.31     1430.66     28.90 o 
   1   2  17      900.81      955.29     14.83 o 
   2   2  17      784.71      862.19     15.74 o 
   3   2  17       11.76       10.98      2.54 o 
   4   2  17       27.86       28.20      2.76 o 
   5   2  17      247.15      285.88      5.20 o 
   6   2  17       15.14       11.77      2.14 o 
   7   2  17      111.64      113.12      4.07 o 
   8   2  17      703.36      681.52     21.15 o 
   9   2  17       42.66       39.69      3.15 o 
  10   2  17      160.97      159.68      8.86 o 
  -9   3  17        4.24        3.04      3.61 o 
  -8   3  17      375.09      428.01     13.39 o 
  -7   3  17      651.24      686.46     18.79 o 
  -6   3  17      966.79     1033.89     97.95 o 
  -5   3  17      429.17      448.50     22.80 o 
  -4   3  17      278.58      258.00     16.45 o 
  -3   3  17      126.54      145.91      7.42 o 
  -2   3  17      304.76      305.02     12.34 o 
  -1   3  17      692.22      779.50     15.68 o 
   0   3  17      217.05      230.87      5.81 o 
   1   3  17      298.95      321.61      8.23 o 
   2   3  17     1027.41     1124.48     24.50 o 
   3   3  17      276.44      277.48      6.17 o 
   4   3  17        4.18        8.50      2.29 o 
   5   3  17      199.25      209.58      4.94 o 
   6   3  17     1325.92     1411.97     48.36 o 
   7   3  17       69.19       52.11      2.85 o 
   8   3  17       90.61       84.47      3.34 o 
   9   3  17       56.00       44.13      2.38 o 
  10   3  17      121.30       97.96     11.59 o 
  -9   4  17        5.45        4.99      3.13 o 
  -8   4  17      170.26      186.44     11.92 o 
  -7   4  17        1.51        3.32      3.76 o 
  -6   4  17      482.47      494.63     25.18 o 
  -5   4  17      367.23      333.90     37.95 o 
  -4   4  17      697.97      687.45     57.81 o 
  -3   4  17      527.41      510.71     26.85 o 
  -2   4  17      625.18      632.73     17.96 o 
  -1   4  17      406.59      427.06      9.48 o 
   0   4  17        0.24        2.99      2.08 o 
   1   4  17       23.03       23.71      2.80 o 
   2   4  17       17.05       19.05      2.70 o 
   3   4  17       71.53       72.93      3.78 o 
   4   4  17       30.95       30.80      2.84 o 
   5   4  17      462.87      453.29      9.86 o 
   6   4  17      304.62      276.39      8.12 o 
   7   4  17       12.01       14.27      2.39 o 
   8   4  17       36.29       26.19      2.69 o 
   9   4  17        5.63        5.45      2.27 o 
  -8   5  17       76.83       86.09      5.16 o 
  -7   5  17        1.69        2.07      3.06 o 
  -6   5  17      266.37      239.99     24.23 o 
  -5   5  17       16.26       14.64      2.54 o 
  -4   5  17      196.58      173.32     11.98 o 
  -3   5  17      448.03      390.43     27.79 o 
  -2   5  17        0.24        1.24      2.30 o 
  -1   5  17      299.74      287.04      7.57 o 
   0   5  17       50.15       42.57      3.13 o 
   1   5  17      436.34      389.56      9.10 o 
   2   5  17      494.57      497.91      7.49 o 
   3   5  17      119.51      142.44      4.58 o 
   4   5  17       70.66       69.87      3.50 o 
   5   5  17      379.09      390.16      7.28 o 
   6   5  17      747.68      644.08     20.76 o 
   7   5  17        0.29        0.72      1.93 o 
   8   5  17       19.67       14.68      3.26 o 
  -6   6  17      518.93      486.69     19.12 o 
  -5   6  17     1806.18     1558.70     56.49 o 
  -4   6  17      814.05      625.81     23.06 o 
  -3   6  17       36.53       35.14      2.50 o 
  -2   6  17      245.17      220.59      9.93 o 
  -1   6  17       22.62       14.20      2.17 o 
   0   6  17        4.17        5.47      1.71 o 
   1   6  17      699.39      594.68     18.91 o 
   2   6  17       79.66       61.16      3.23 o 
   3   6  17      396.05      338.68     10.42 o 
   4   6  17      826.67      726.64     16.72 o 
   5   6  17      311.04      247.97      7.35 o 
   6   6  17       13.22       12.68      2.03 o 
  -3   7  17        3.27        1.46      1.64 o 
  -2   7  17      248.41      170.56      5.75 o 
  -1   7  17      529.04      393.49     11.85 o 
   0   7  17      268.33      218.23     10.07 o 
   1   7  17      401.89      313.78     10.80 o 
   2   7  17       72.27       42.51      2.58 o 
   3   7  17       14.51       10.27      1.90 o 
   4   7  17        0.89        2.61      2.28 o 
  -4   0  18      586.84      652.51     22.87 o 
  -3   0  18      230.06      249.70     16.79 o 
  -2   0  18     1402.41     1477.12     70.26 o 
  -1   0  18       24.86       24.87      4.64 o 
   0   0  18     5726.03     6863.10     76.89 o 
   1   0  18      398.52      485.07     12.23 o 
   2   0  18      123.87      145.48      7.57 o 
   3   0  18       18.19       14.99      3.23 o 
   4   0  18      184.30      191.89      7.68 o 
   5   0  18      123.30      118.09      6.44 o 
   6   0  18       69.25       96.39      4.92 o 
   7   0  18      256.30      308.26      8.66 o 
   8   0  18       58.31       57.93      4.31 o 
   9   0  18     2715.78     2462.97    127.97 o 
  10   0  18      191.52      145.31      5.08 o 
  -5   1  18        0.14       -0.21      4.37 o 
  -4   1  18        6.63        2.04      3.60 o 
  -3   1  18       10.97       17.68      3.47 o 
  -2   1  18       93.89       88.54      5.07 o 
  -1   1  18      269.53      300.80      6.94 o 
   0   1  18        7.31       10.12      2.50 o 
   1   1  18     1486.08     1680.19     34.84 o 
   2   1  18     1087.50     1200.86     30.03 o 
   3   1  18       10.74       13.03      2.51 o 
   4   1  18       50.88       51.47      3.09 o 
   5   1  18       44.88       48.15      2.89 o 
   6   1  18       41.51       40.81      2.82 o 
   7   1  18       39.32       33.17      2.32 o 
   8   1  18      362.18      368.26      9.69 o 
   9   1  18       31.06       18.06      2.19 o 
  10   1  18      452.38      379.89     44.29 o 
  -7   2  18       57.45       60.05      8.81 o 
  -6   2  18       38.66       49.60      7.83 o 
  -5   2  18      336.89      321.53     11.08 o 
  -4   2  18      567.82      581.97     44.19 o 
  -3   2  18       21.84       22.93      3.51 o 
  -2   2  18       13.13       13.45      2.90 o 
  -1   2  18      169.63      155.70      5.79 o 
   0   2  18      193.49      198.03      5.83 o 
   1   2  18      817.20      925.97     11.32 o 
   2   2  18      102.58       99.45      4.30 o 
   3   2  18       69.95       81.51      3.92 o 
   4   2  18      601.54      660.57      8.87 o 
   5   2  18      119.14      136.02      5.59 o 
   6   2  18      236.53      231.14      5.65 o 
   7   2  18       33.23       27.86      2.57 o 
   8   2  18      199.33      192.50      7.74 o 
   9   2  18       10.37        5.11      2.00 o 
  -8   3  18      509.15      483.68     15.03 o 
  -7   3  18     1499.49     1503.12     35.55 o 
  -6   3  18      351.09      352.72     31.52 o 
  -5   3  18        0.45        1.86      2.87 o 
  -4   3  18      139.81      147.07     11.26 o 
  -3   3  18       52.84       43.58      3.74 o 
  -2   3  18       56.11       55.92      4.70 o 
  -1   3  18      353.66      343.88     11.01 o 
   0   3  18        0.37        0.09      1.83 o 
   1   3  18     1066.78     1095.81     23.30 o 
   2   3  18      396.02      400.65     11.89 o 
   3   3  18      146.98      146.59      4.68 o 
   4   3  18       11.13       12.57      2.08 o 
   5   3  18       24.20       14.52      1.98 o 
   6   3  18      108.60       90.66      3.36 o 
   7   3  18       46.13       45.25      3.24 o 
   8   3  18      452.50      385.35      7.80 o 
  -7   4  18      357.46      344.34      8.55 o 
  -6   4  18      147.95      136.54      5.71 o 
  -5   4  18     2272.24     2112.15     82.87 o 
  -4   4  18        7.83        9.80      2.27 o 
  -3   4  18       77.92       59.27      5.89 o 
  -2   4  18      526.38      479.66     27.93 o 
  -1   4  18     1138.06     1042.11     29.07 o 
   0   4  18      975.93      919.55     21.14 o 
   1   4  18        2.22        2.45      1.81 o 
   2   4  18     1001.84      954.92     29.44 o 
   3   4  18      560.76      536.64     12.57 o 
   4   4  18      494.11      486.52      6.60 o 
   5   4  18      227.39      208.00      4.84 o 
   6   4  18      150.16      137.19      5.23 o 
   7   4  18      752.24      651.89     11.32 o 
  -6   5  18     1844.86     1622.39     15.77 o 
  -5   5  18       42.81       44.19      3.06 o 
  -4   5  18       55.99       42.28      2.92 o 
  -3   5  18        1.09        1.07      1.87 o 
  -2   5  18      601.22      519.21     14.53 o 
  -1   5  18      171.79      144.96      6.01 o 
   0   5  18      181.49      150.17      4.87 o 
   1   5  18       39.20       33.70      2.42 o 
   2   5  18      283.20      253.79      5.96 o 
   3   5  18      460.98      385.28      5.14 o 
   4   5  18       33.46       25.14      1.99 o 
   5   5  18       18.10       11.98      1.97 o 
   6   5  18      134.50      109.02      3.64 o 
  -4   6  18      162.78      122.77      4.31 o 
  -3   6  18       29.14       22.90      1.98 o 
  -2   6  18       42.52       34.30      2.34 o 
  -1   6  18       73.62       63.80      2.82 o 
   0   6  18      166.84      133.85      8.03 o 
   1   6  18      194.06      159.69      6.13 o 
   2   6  18      150.54      121.21      4.35 o 
   3   6  18        3.01        5.11      1.57 o 
   4   6  18       30.30       28.21      2.23 o 
  -4   1  19       83.23       88.61      6.81 o 
  -3   1  19       43.07       38.49      3.61 o 
  -2   1  19        2.26        2.46      2.20 o 
  -1   1  19      913.11      908.75     17.36 o 
   0   1  19      652.25      736.37     15.71 o 
   1   1  19      322.60      342.26     12.60 o 
   2   1  19     1155.98     1334.77     23.20 o 
   3   1  19      172.90      201.65      6.97 o 
   4   1  19        3.51        5.05      1.92 o 
   5   1  19       14.88       18.18      2.14 o 
   6   1  19       62.85       74.37      2.70 o 
   7   1  19        8.10       11.11      1.74 o 
   8   1  19      524.66      473.39     18.71 o 
  -6   2  19     1341.11     1329.82     23.58 o 
  -5   2  19      100.31      103.47      9.14 o 
  -4   2  19       62.22       53.91      5.29 o 
  -3   2  19      202.83      185.02      5.87 o 
  -2   2  19      291.64      283.39     11.40 o 
  -1   2  19      517.34      522.33     22.94 o 
   0   2  19      992.25     1007.48     16.25 o 
   1   2  19     2134.09     2233.60     54.16 o 
   2   2  19      190.76      217.30      5.70 o 
   3   2  19       44.27       53.34      3.02 o 
   4   2  19        6.61        5.78      1.84 o 
   5   2  19       52.39       52.73      2.81 o 
   6   2  19       46.50       41.53      2.60 o 
   7   2  19      151.11      138.98      3.74 o 
   8   2  19      428.38      416.03     10.78 o 
  -6   3  19      992.88      996.94     19.97 o 
  -5   3  19     1070.83      947.65     67.42 o 
  -4   3  19      152.09      118.85     12.89 o 
  -3   3  19      149.99      129.61      5.89 o 
  -2   3  19      339.41      321.39     19.18 o 
  -1   3  19        3.54        3.80      1.77 o 
   0   3  19      798.88      820.12     23.87 o 
   1   3  19       74.13       73.64      3.14 o 
   2   3  19       69.77       64.02      4.05 o 
   3   3  19     1024.60     1052.57     29.73 o 
   4   3  19       19.89       19.58      2.29 o 
   5   3  19        7.34        7.49      1.80 o 
   6   3  19        2.00        0.56      1.84 o 
   7   3  19      525.14      430.86     11.11 o 
  -5   4  19       57.29       60.10      6.85 o 
  -4   4  19      139.80      137.92      4.61 o 
  -3   4  19      265.42      233.14     16.43 o 
  -2   4  19      191.55      162.19      9.21 o 
  -1   4  19      565.66      501.23     20.68 o 
   0   4  19      751.68      699.77     13.15 o 
   1   4  19        0.52        2.55      1.55 o 
   2   4  19      267.25      253.83      8.23 o 
   3   4  19       29.29       24.10      1.91 o 
   4   4  19       21.03       18.38      1.77 o 
   5   4  19        3.13        3.67      1.72 o 
   6   4  19      549.08      471.79     12.75 o 
  -4   5  19        0.19        1.31      2.94 o 
  -3   5  19       11.55       10.08      1.97 o 
  -2   5  19      118.75       94.00      5.09 o 
  -1   5  19        0.60        0.56      1.44 o 
   0   5  19      437.54      368.29      8.21 o 
   1   5  19        8.24        3.53      1.33 o 
   2   5  19      122.24       99.00      3.72 o 
   3   5  19       53.06       35.09      2.19 o 
   4   5  19       68.26       57.33      3.57 o 
  -3   0  20      399.52      377.29     13.07 o 
  -2   0  20        5.01       10.28      3.46 o 
  -1   0  20       11.56       15.17      3.16 o 
   0   0  20      149.68      160.05      6.06 o 
   1   0  20     4278.10     4417.47     71.60 o 
   2   0  20      280.83      285.65     10.76 o 
   3   0  20      470.19      492.17     14.68 o 
   4   0  20      728.92      750.24     10.99 o 
   5   0  20      193.33      189.61      5.58 o 
   6   0  20      162.00      167.81      6.23 o 
  -4   1  20       23.50       22.19      5.22 o 
  -3   1  20       17.17       11.81      2.73 o 
  -2   1  20       20.75       15.10      2.48 o 
  -1   1  20      144.15      140.98      4.30 o 
   0   1  20      411.20      391.41      6.66 o 
   1   1  20      265.25      255.67      6.04 o 
   2   1  20       73.13       99.65      3.62 o 
   3   1  20        2.31        4.34      1.75 o 
   4   1  20      136.28      138.93      3.78 o 
   5   1  20        0.18        1.48      1.41 o 
   6   1  20        0.37        0.93      1.97 o 
  -4   2  20      498.65      435.99     28.10 o 
  -3   2  20       26.56       27.86      3.01 o 
  -2   2  20       96.47       91.90      4.62 o 
  -1   2  20       21.97       20.75      2.37 o 
   0   2  20      423.46      395.98      6.40 o 
   1   2  20      148.48      153.79      3.97 o 
   2   2  20      523.91      566.66     13.49 o 
   3   2  20       33.48       33.52      2.53 o 
   4   2  20      134.03      116.67      3.39 o 
   5   2  20      285.96      281.23      5.39 o 
  -4   3  20      523.44      422.32     11.77 o 
  -3   3  20      122.57      102.21      5.19 o 
  -2   3  20       84.88       85.72      4.25 o 
  -1   3  20      248.88      228.92     11.08 o 
   0   3  20      182.20      176.68      3.98 o 
   1   3  20       17.26       11.67      1.83 o 
   2   3  20      741.12      699.10     12.33 o 
   3   3  20       83.34       81.31      2.93 o 
   4   3  20       39.29       38.50      2.44 o 
  -3   4  20       50.26       34.92      4.57 o 
  -2   4  20       15.73       22.10      3.00 o 
  -1   4  20      150.76      139.27      6.20 o 
   0   4  20      358.81      328.52     13.12 o 
   1   4  20      541.58      460.88     10.68 o 
   2   4  20      116.68      107.81      3.57 o 
  -2   1  21       47.45       46.67      5.55 o 
  -1   1  21      102.80      108.43      4.33 o 
   0   1  21      213.46      194.40      4.16 o 
   1   1  21      523.58      516.42      6.32 o 
   2   1  21      298.88      315.81      9.08 o 
   3   1  21      926.72      946.91     23.36 o 
  -1   2  21        0.22        1.96      3.26 o 
   0   2  21      634.82      590.13      8.18 o 
   1   2  21      134.32      108.00      3.60 o 
   2   2  21      360.02      356.40      9.34 o 
                                                 
